# Supplementary material for: DNA Methylation Markers from Negative Surgical Margins Can Predict Recurrence of Oral Squamous Cell Carcinoma
Source: Cancers (Basel). 2021 Jun 11;13(12):2915. doi: 10.3390/cancers13122915 (PMC8230600; doi:10.3390/cancers13122915)
Supplement: Supplementary file 1 [file cancers-13-02915-s001.zip]

Archive with 6 entries (6 files):
- Figure S1.pptx
- Figure S2.pptx
- Figure S3.pptx
- Figure S4.pptx
- Figure S5.pptx
- Suppl. tables.xlsx
