# Supplementary material for: DNA Methylation Markers from Negative Surgical Margins Can Predict Recurrence of Oral Squamous Cell Carcinoma
Source: Cancers (Basel). 2021 Jun 11;13(12):2915. doi: 10.3390/cancers13122915 (PMC8230600; doi:10.3390/cancers13122915)
Supplement: Supplementary file 1 [file cancers-13-02915-s001.zip › Suppl. tables.xlsx]

## Sheet: Table S1
Table S1. Differentially Methylated Positions (DMPs) between recurrent and non-recurrent OSCC patients.
chr	start	end	cpg	strand	logFC	AveExpr	t	P.Value	adj.P.Val	B	deltaBetas	annot.symbol
chr2	211401920	211401919	ch.2.4215183F	+	1.06724	-2.26273e-16	6.00552	1.29395e-06	0.00763612	5.25611	0.189827	CPS1
chr19	51829985	51829984	cg18363918	-	-0.709913	-1.06902e-16	-5.83353	2.10275e-06	0.00763612	4.81262	-0.0926572	IGLON5
chr12	120740051	120740050	cg04118464	-	0.75374	2.50668e-16	5.66494	3.3894e-06	0.00820573	4.39022	0.145961	SIRT4
chr2	26915773	26915772	cg01805869	+	0.543446	5.04154e-16	5.364	7.96706e-06	0.0115974	3.61222	0.100812	KCNK3
chr3	10149964	10149963	cg10729496	-	0.579831	-7.39426e-17	5.34504	8.40853e-06	0.0115974	3.57376	0.0883418	FANCD2OS
chr3	114864953	114864952	cg26171490	-	0.506334	1.67184e-16	5.18752	1.31616e-05	0.0115974	3.15503	0.0890489	ZBTB20
chr11	9928454	9928453	cg21755545	-	-0.509072	3.25261e-17	-5.13883	1.51171e-05	0.0115974	3.02956	-0.0737036	SBF2
chr8	145726284	145726283	cg10734164	-	-0.570894	-9.97466e-18	-5.12541	1.5705e-05	0.0115974	2.99302	-0.052105	GPT
chr16	67700925	67700924	cg03980541	-	-0.486084	-2.73815e-16	-5.09316	1.72138e-05	0.0115974	2.9401	-0.105335	C16orf86
chr6	133562464	133562463	cg08712932	+	0.653535	3.97929e-16	5.05457	1.92109e-05	0.0115974	2.82426	0.0953735	EYA4
chr17	17396437	17396436	cg20122488	-	-0.460596	2.21394e-16	-5.04155	1.99357e-05	0.0115974	2.80542	-0.0746899	MED9
chr6	33245894	33245893	cg06362282	-	1.245	-7.30752e-17	5.02469	2.09147e-05	0.0115974	2.7595	0.221745	B3GALT4
chr6	41994018	41994017	cg13464745	+	0.765865	-8.42425e-17	4.99225	2.29351e-05	0.0115974	2.65928	0.0974475	CCND3
chr5	95852702	95852701	cg14788262	-	0.433154	-1.21431e-16	4.97552	2.40527e-05	0.0115974	2.63336	0.0548946	NA
chr22	46450708	46450707	cg06446412	+	-0.390272	2.807e-16	-4.97526	2.40702e-05	0.0115974	2.62867	-0.0555304	MIRLET7BHG
chr2	233863675	233863674	cg24573091	-	0.681596	-2.10715e-16	4.95429	2.55485e-05	0.0115974	2.58094	0.142432	NGEF
chr6	62995877	62995876	cg00472801	-	0.342358	-1.98453e-16	4.9197	2.81869e-05	0.0120425	2.48777	0.0521148	KHDRBS2
chr6	24975743	24975742	ch.6.25083721F	+	0.884497	-1.52656e-16	4.83944	3.54033e-05	0.0142852	2.27502	0.14636	RIPOR2
chr16	411353	411352	cg10295858	-	-0.573386	2.86988e-16	-4.79206	4.04978e-05	0.014655	2.16158	-0.0785394	NA
chr18	47339703	47339702	cg00231140	-	0.444019	2.25406e-16	4.78631	4.11632e-05	0.014655	2.14126	0.0678194	ACAA2
chr14	21128278	21128277	cg05830791	+	0.517152	3.8294e-16	4.7761	4.2373e-05	0.014655	2.11697	0.0713479	NA
chr2	242784151	242784150	cg07278174	+	0.419417	2.89916e-16	4.7209	4.95501e-05	0.0163583	1.96825	0.08207	NA
chr3	122399231	122399230	cg19597529	+	0.863536	3.04878e-16	4.68625	5.46595e-05	0.0166578	1.88509	0.156855	PARP14
chr19	23941208	23941207	cg02478247	+	-0.36779	-2.59341e-16	-4.68377	5.50442e-05	0.0166578	1.87626	-0.0933581	RPSAP58
chr16	1889615	1889614	cg09830162	-	-0.920218	-1.06469e-16	-4.6611	5.86936e-05	0.0169326	1.82306	-0.124525	FAHD1
chr6	117869518	117869517	cg11797634	+	-0.559474	-1.01827e-16	-4.64971	6.06151e-05	0.0169326	1.79376	-0.0794442	DCBLD1
chr7	87936386	87936385	cg25783579	+	0.462508	3.25572e-16	4.60239	6.92946e-05	0.0186402	1.6733	0.073561	STEAP4
chr12	4919082	4919081	cg19870512	-	-0.633019	1.02576e-15	-4.5575	7.86639e-05	0.0199442	1.53697	-0.114377	KCNA6
chr1	229569796	229569795	cg08652487	-	0.485162	3.40846e-16	4.55316	7.96339e-05	0.0199442	1.54227	0.0619945	ACTA1
chr6	152640110	152640109	cg07586863	-	0.395902	5.77012e-16	4.53811	8.3091e-05	0.0201163	1.50697	0.08954	SYNE1
chr6	131383377	131383376	cg15801007	+	0.505574	-6.74916e-18	4.49396	9.41088e-05	0.0220488	1.39477	0.116685	EPB41L2
chr9	96052288	96052287	cg21241814	-	0.43251	-2.02637e-16	4.44882	0.00010687	0.0223317	1.27878	0.072939	WNK2
chr5	132948218	132948217	cg04504441	+	-0.380081	2.48282e-17	-4.4483	0.000107027	0.0223317	1.27744	-0.0810394	FSTL4
chr1	151129089	151129088	cg22392857	+	0.898319	-1.7743e-16	4.44662	0.000107533	0.0223317	1.27301	0.14962	TNFAIP8L2
chr2	44126729	44126728	cg08092404	-	-0.408343	1.52656e-16	-4.44507	0.000108003	0.0223317	1.26382	-0.0731625	LRPPRC
chr17	39890495	39890494	cg01777228	+	-0.401211	-1.51544e-16	-4.41376	0.000117948	0.0223317	1.18898	-0.0868413	HAP1
chr6	74072262	74072261	cg16074228	-	0.39772	7.9407e-16	4.40648	0.000120389	0.0223317	1.17072	0.0576941	KHDC3L
chr19	9546724	9546723	cg13593090	+	-0.497273	3.25206e-16	-4.4027	0.000121674	0.0223317	1.16019	-0.0796826	ZNF266
chr6	27832933	27832932	cg24663490	+	0.839941	2.50247e-16	4.39982	0.000122663	0.0223317	1.15337	0.160824	HIST1H2AL
chr10	46971845	46971844	cg20317382	-	0.514519	-1.25767e-17	4.39888	0.000122989	0.0223317	1.151	0.102494	SYT15
chr9	102582695	102582694	cg13796392	+	0.507778	3.22631e-16	4.3784	0.000130274	0.0229124	1.09763	0.104531	NR4A3
chr16	2653251	2653250	cg02512202	+	-0.476083	-9.11164e-16	-4.37237	0.000132497	0.0229124	1.08337	-0.100274	LOC652276
chr11	95923623	95923622	ch.11.2004977F	+	0.647888	-4.46583e-16	4.32048	0.000153263	0.0250697	0.951883	0.129648	MAML2
chr2	122618289	122618288	cg20019086	+	-0.435347	-3.49547e-16	-4.31278	0.000156609	0.0250697	0.932394	-0.0503062	NA
chr4	1939510	1939509	cg03535388	+	0.405628	3.45589e-17	4.30598	0.000159622	0.0250697	0.913909	0.0520253	NSD2
chr17	37764251	37764250	cg09393675	-	-0.355488	-2.00577e-16	-4.27659	0.000173311	0.0250697	0.838474	-0.0816223	NEUROD2
chr7	968238	968237	cg07496190	+	0.51207	-1.17826e-16	4.27128	0.000175906	0.0250697	0.826235	0.0796832	ADAP1
chr2	33436055	33436054	cg14065857	-	0.391177	-1.49918e-16	4.27077	0.000176158	0.0250697	0.825487	0.0706715	LTBP1
chr15	55881082	55881081	cg23030278	-	0.658724	7.06087e-17	4.26708	0.000177983	0.0250697	0.81633	0.0993006	PYGO1
chr11	11820536	11820535	cg20291244	-	-0.646106	1.92337e-16	-4.26673	0.000178159	0.0250697	0.815951	-0.171039	NA
chr17	37123768	37123767	cg10600889	+	0.499519	-3.2049e-16	4.25366	0.000184794	0.0250697	0.782774	0.0724254	FBXO47
chr11	107729658	107729657	cg24091752	+	0.460769	-8.12067e-17	4.24993	0.00018673	0.0250697	0.773583	0.114782	SLC35F2
chr16	2653840	2653839	cg00433159	+	-0.370559	9.53691e-17	-4.23962	0.00019219	0.0250697	0.746311	-0.0793846	LOC652276
chr1	237205706	237205705	cg17689182	+	0.739834	3.23526e-16	4.2248	0.000200314	0.0250697	0.709105	0.108932	RYR2
chr2	153574330	153574329	cg09650414	-	0.376409	-1.49945e-16	4.22464	0.000200403	0.0250697	0.709841	0.076646	ARL6IP6
chr11	130903136	130903135	cg01464703	+	0.387683	-3.25017e-16	4.22198	0.000201895	0.0250697	0.701256	0.0762426	NA
chr5	140171682	140171681	cg23490829	+	-0.390306	7.45491e-17	-4.21811	0.000204089	0.0250697	0.693353	-0.0517572	PCDHA1
chr2	62788814	62788813	cg23840821	-	0.417662	-2.62377e-16	4.21762	0.00020437	0.0250697	0.691531	0.074205	NA
chr9	128172776	128172775	cg14078157	-	0.715208	-2.09359e-16	4.21555	0.000205554	0.0250697	0.685661	0.103943	NA
chr11	8632316	8632315	cg08449403	+	0.528685	1.40296e-16	4.21286	0.000207102	0.0250697	0.679776	0.0669257	NA
chr10	50650022	50650021	cg03466525	-	0.677269	4.70761e-16	4.19504	0.000217661	0.0251815	0.633619	0.0900086	NA
chr6	26323438	26323437	cg19398496	+	0.437825	-3.13714e-16	4.18752	0.000222273	0.0251815	0.611118	0.0686854	NA
chr14	52780159	52780158	cg21502048	+	0.447827	3.65376e-16	4.18658	0.000222858	0.0251815	0.612092	0.0652904	PTGER2
chr10	34686369	34686368	cg09685257	-	0.546386	-6.36535e-16	4.18526	0.000223681	0.0251815	0.607416	0.0878042	PARD3
chr3	12045663	12045662	cg20888142	+	-0.471807	-4.10154e-16	-4.18042	0.00022672	0.0251815	0.598241	-0.0732117	SYN2
chr5	79699532	79699531	cg18645625	+	0.366494	9.59519e-17	4.17498	0.000230183	0.0251815	0.5843	0.0547049	ZFYVE16
chr6	132722776	132722775	cg25172519	+	-0.312804	1.35864e-18	-4.1717	0.000232295	0.0251815	0.575687	-0.055204	MOXD1
chr3	38075300	38075299	cg10944383	+	0.341046	-5.53702e-16	4.12623	0.000263637	0.0281588	0.45842	0.0500693	PLCD1
chr1	169455597	169455596	cg20248356	+	0.636509	3.43042e-16	4.10305	0.00028118	0.0295973	0.398464	0.130813	SLC19A2
chr3	169530693	169530692	cg23707559	-	0.538283	-1.35525e-16	4.09273	0.000289356	0.0300227	0.372027	0.0885367	LRRC34
chr2	97413545	97413544	cg20232723	-	0.783894	5.66062e-16	4.07664	0.000302562	0.0309508	0.332146	0.113221	NA
chr8	83353899	83353898	cg12168112	+	0.449342	-1.26282e-16	4.05992	0.000316917	0.0314901	0.295531	0.0733959	NA
chr2	30454276	30454275	cg02547025	+	-0.701888	-6.15827e-17	-4.05761	0.000318953	0.0314901	0.282378	-0.132547	LBH
chr12	50605848	50605847	cg01469168	+	-0.389452	3.27524e-16	-4.0543	0.000321897	0.0314901	0.278552	-0.0658789	LIMA1
chr11	40736038	40736037	ch.11.838495R	+	0.480667	1.97758e-16	4.05064	0.000325177	0.0314901	0.271124	0.0746898	LRRC4C
chr11	118955272	118955271	cg11348760	-	0.763221	-3.94107e-17	4.03751	0.000337222	0.0322269	0.23859	0.102176	HMBS
chr10	99798431	99798430	cg15258447	-	0.426693	-7.56367e-17	4.02671	0.000347454	0.0326349	0.206803	0.0725402	NA
chr11	34635214	34635213	cg24504800	+	0.538829	-4.92655e-16	4.01577	0.00035812	0.0326349	0.181323	0.083632	NA
chr7	2613266	2613265	cg02739744	+	0.373512	-9.87708e-17	4.00691	0.000367009	0.0326349	0.156473	0.0554852	IQCE
chr19	17415224	17415223	cg06293444	-	-0.524645	-3.12088e-16	-4.00587	0.000368058	0.0326349	0.156449	-0.0721231	ABHD8
chr21	33651140	33651139	cg01850767	+	0.376562	-3.50712e-16	4.00502	0.000368925	0.0326349	0.150453	0.0794218	MIS18A
chr2	865076	865075	cg16956133	+	0.402097	1.36609e-17	4.00253	0.000371475	0.0326349	0.151968	0.0752416	LINC01115
chr1	1104367	1104366	cg23651812	+	-0.667256	6.48055e-16	-3.99159	0.000382876	0.0326349	0.11726	-0.104128	MIR429
chr7	6616678	6616677	cg19707454	+	-0.658821	-2.40693e-16	-3.99068	0.00038383	0.0326349	0.120099	-0.0866862	ZDHHC4
chr17	64901073	64901072	cg05873137	+	0.599549	-4.4333e-16	3.98757	0.000387146	0.0326349	0.116287	0.0831968	NA
chr10	44162782	44162781	cg01083633	+	0.338174	7.8236e-16	3.97888	0.000396545	0.0326349	0.09265	0.0555738	ZNF32-AS3
chr12	54324545	54324544	cg08340737	-	0.621064	-1.83664e-16	3.97472	0.00040112	0.0326349	0.0769764	0.104176	NA
chr2	16207447	16207446	cg05518535	-	0.472545	-4.50378e-16	3.97001	0.000406364	0.0326349	0.0675259	0.0677018	NA
chr6	1621808	1621807	cg05575213	+	0.457469	-1.09721e-16	3.96555	0.000411398	0.0326349	0.0593206	0.0693611	NA
chr7	2627571	2627570	cg24191264	-	0.379112	2.56509e-16	3.96285	0.000414474	0.0326349	0.048431	0.0712446	IQCE
chr5	43515510	43515509	cg21367516	+	-1.54033	2.55004e-16	-3.96273	0.000414611	0.0326349	0.0554687	-0.189739	C5orf34
chr11	34999277	34999276	cg25157073	+	0.48119	2.65358e-17	3.95918	0.000418684	0.0326349	0.0430868	0.0726197	PDHX
chr17	77924666	77924665	cg17295878	+	-0.386875	1.89166e-16	-3.95848	0.00041949	0.0326349	0.0366874	-0.059888	TBC1D16
chr1	246259774	246259773	cg14338708	+	-0.57952	-2.57606e-16	-3.956	0.000422372	0.0326349	0.0312773	-0.0863764	SMYD3
chr14	94492475	94492474	cg22981461	-	0.403157	-4.01209e-16	3.93581	0.000446529	0.0330984	-0.0240774	0.0653762	OTUB2
chr6	41130979	41130978	cg10725937	-	0.518663	2.71864e-16	3.93337	0.00044954	0.0330984	-0.0273154	0.0782632	TREM2
chr16	56672641	56672640	cg02263813	+	0.332075	1.661e-16	3.92987	0.000453885	0.0330984	-0.0327495	0.0517052	MT1A
chr7	14029058	14029057	cg07323919	+	0.78261	-2.56305e-16	3.92478	0.000460295	0.0330984	-0.0467313	0.130734	ETV1
chr3	62539979	62539978	cg24870252	+	0.359141	2.19795e-16	3.92218	0.000463591	0.0330984	-0.0550634	0.0521559	CADPS
chr1	86622625	86622624	cg24395801	-	0.460649	-2.47686e-16	3.92071	0.000465471	0.0330984	-0.0547227	0.0717278	COL24A1
chr4	104640663	104640662	cg18538958	-	0.916797	4.52682e-16	3.92062	0.000465591	0.0330984	-0.059287	0.131061	TACR3
chr22	29927714	29927713	cg24296847	+	0.3897	1.49024e-16	3.91971	0.000466749	0.0330984	-0.062145	0.0527685	THOC5
chr21	35201907	35201906	cg19190487	-	-0.556883	7.81113e-16	-3.9097	0.000479775	0.0330984	-0.078835	-0.0593212	DONSON
chr16	1824908	1824907	cg16622870	-	-0.343043	3.15069e-16	-3.90785	0.000482221	0.0330984	-0.0899228	-0.0515417	EME2
chr5	72794087	72794086	cg02354839	+	-0.328901	-2.27899e-16	-3.90784	0.000482244	0.0330984	-0.0933712	-0.0665176	BTF3
chr3	171672592	171672591	cg11459492	-	0.479601	3.20219e-16	3.90582	0.000484925	0.0330984	-0.0968112	0.0683732	NA
chr3	159640075	159640074	cg27097541	+	0.625896	6.80879e-17	3.8991	0.000493956	0.0330984	-0.100938	0.0868654	NA
chr11	22688475	22688474	cg13663300	-	0.565362	1.22732e-16	3.88927	0.000507479	0.0330984	-0.134927	0.105015	GAS2
chr6	28447108	28447107	cg12584458	-	0.573495	4.91686e-17	3.88915	0.000507634	0.0330984	-0.128863	0.0819593	NA
chr5	76250528	76250527	cg13777717	-	0.397248	2.40625e-16	3.88828	0.000508854	0.0330984	-0.133221	0.0662426	CRHBP
chr9	134183546	134183545	cg14224196	+	-0.647011	6.98226e-17	-3.88771	0.000509646	0.0330984	-0.136412	-0.0956921	PLPP7
chr11	113929288	113929287	cg09593860	+	0.497194	1.117e-16	3.88635	0.00051156	0.0330984	-0.138528	0.0965867	ZBTB16
chr17	60216200	60216199	cg01781617	-	0.643602	-1.32706e-16	3.87954	0.000521211	0.0330984	-0.158881	0.111895	NA
chr11	113929189	113929188	cg12526471	+	0.355578	4.01534e-16	3.87913	0.000521794	0.0330984	-0.157382	0.0692413	ZBTB16
chr2	183903771	183903770	cg05773628	+	0.397754	3.56703e-17	3.87754	0.00052407	0.0330984	-0.161901	0.0612601	NCKAP1
chr22	22225581	22225580	cg08397205	+	-0.384739	5.45625e-17	-3.87367	0.000529672	0.0331638	-0.173643	-0.0575127	MAPK1
chr1	32083938	32083937	cg27514105	+	-0.417454	2.25514e-17	-3.86654	0.000540117	0.0333177	-0.192616	-0.0831682	HCRTR1
chr16	74734572	74734571	cg27459981	+	1.00264	-1.94506e-16	3.86213	0.000546696	0.0333177	-0.20245	0.108474	MLKL
chr12	7245031	7245030	cg08799922	-	-0.44229	3.04444e-16	-3.86111	0.000548228	0.0333177	-0.209655	-0.0709466	C1R
chr19	17414771	17414770	cg04614656	-	-0.612425	-2.61943e-16	-3.85758	0.000553553	0.0333177	-0.218102	-0.0881855	ABHD8
chr11	111250094	111250093	cg17390301	+	0.528224	1.28641e-16	3.85299	0.000560556	0.0333177	-0.228025	0.0819294	POU2AF1
chr17	39890582	39890581	cg12320221	-	-0.559912	-1.91362e-16	-3.84716	0.000569579	0.0333177	-0.242626	-0.116952	HAP1
chr2	242628843	242628842	cg05114748	+	-0.498714	-3.3285e-16	-3.84579	0.000571722	0.0333177	-0.240041	-0.0646338	DTYMK
chr1	92952522	92952521	cg17858328	-	0.573505	9.5258e-16	3.84251	0.000576877	0.0333177	-0.248011	0.0715645	GFI1
chr12	54381014	54381013	cg20402783	-	0.570339	-2.34513e-16	3.83855	0.000583154	0.0333177	-0.259886	0.0832168	HOXC10
chr2	25475584	25475583	cg27369452	+	0.632048	2.87964e-16	3.83457	0.000589542	0.0333177	-0.266145	0.0671202	DNMT3A
chr16	850777	850776	cg26010834	-	-0.287002	-2.87205e-16	-3.83432	0.000589948	0.0333177	-0.255768	-0.0509919	GNG13
chr2	31806552	31806551	cg11765362	+	0.595705	-1.77375e-16	3.83419	0.000590152	0.0333177	-0.269716	0.0589035	SRD5A2
chr2	68870697	68870696	cg03183721	+	-0.274882	-1.05656e-16	-3.83237	0.000593098	0.0333177	-0.279199	-0.0516501	PROKR1
chr14	103227647	103227646	cg09978105	-	0.352786	1.13773e-16	3.82695	0.000601965	0.0333177	-0.291813	0.0549533	NA
chr3	56207722	56207721	cg21012946	+	-0.386972	4.18068e-16	-3.82412	0.000606642	0.0333177	-0.294773	-0.052872	ERC2
chr17	33640249	33640248	cg13314712	+	-0.361357	-3.22008e-17	-3.82107	0.000611724	0.0333177	-0.301807	-0.0544138	NA
chr19	16994100	16994099	cg21531176	+	0.605214	5.24483e-16	3.8186	0.000615866	0.0333177	-0.309166	0.0653819	NA
chr16	68368117	68368116	cg21372381	-	0.434374	2.84061e-17	3.81454	0.000622735	0.0333177	-0.31109	0.0582162	PRMT7
chr8	123511189	123511188	cg22562484	+	-0.357432	4.08148e-16	-3.81417	0.000623354	0.0333177	-0.31919	-0.0550696	NA
chr12	1609538	1609537	cg15027294	-	0.414468	-6.59656e-16	3.8137	0.000624156	0.0333177	-0.326886	0.0704737	LINC00942
chr19	17931933	17931932	cg16705086	+	0.585365	-7.45389e-18	3.8099	0.000630667	0.0333177	-0.330419	0.0849371	INSL3
chr10	125428325	125428324	cg04301263	-	0.334751	-9.09104e-17	3.80852	0.000633051	0.0333177	-0.337984	0.0667935	GPR26
chr3	196377894	196377893	cg08285943	-	0.421559	2.61293e-16	3.80279	0.000643043	0.0334796	-0.349215	0.0571455	NRROS
chr20	13620118	13620117	cg17555272	-	0.411576	-4.40349e-16	3.80148	0.000645346	0.0334796	-0.351797	0.0555002	TASP1
chr15	73088807	73088806	cg09505846	-	0.427839	-4.95674e-16	3.79791	0.000651655	0.0334848	-0.367077	0.0606475	ADPGK-AS1
chr5	139076671	139076670	cg07564962	+	0.692948	6.19079e-17	3.79048	0.000665017	0.0334848	-0.381612	0.0944	NA
chr16	4588668	4588667	cg25074639	+	-0.400065	-3.60877e-16	-3.78933	0.000667097	0.0334848	-0.373729	-0.0825233	CDIP1
chr5	141821457	141821456	cg14815675	+	-0.73449	-1.08122e-16	-3.78512	0.000674794	0.0334848	-0.397112	-0.133716	NA
chr6	31409410	31409409	cg09153092	+	-0.38619	-1.30646e-16	-3.78502	0.00067498	0.0334848	-0.390237	-0.0643143	NA
chr1	211307564	211307563	cg02530232	+	-0.355554	-3.48029e-17	-3.7845	0.000675938	0.0334848	-0.398983	-0.0759918	KCNH1
chr2	74347216	74347215	cg20011983	-	-0.376231	-4.06251e-16	-3.78354	0.000677718	0.0334848	-0.384453	-0.0592788	NA
chr2	173941407	173941406	cg08719777	-	-0.411576	-5.83626e-16	-3.7721	0.000699177	0.0343116	-0.424788	-0.0642304	MAP3K20
chr1	35384670	35384669	cg12126857	-	0.44448	5.38848e-17	3.76885	0.000705402	0.0343391	-0.432432	0.069814	NA
chr3	127195205	127195204	cg04852683	+	0.390451	-1.30104e-18	3.76688	0.000709191	0.0343391	-0.439493	0.0568463	NA
chr4	186425698	186425697	cg25999637	+	-0.415754	2.11203e-16	-3.76436	0.000714067	0.0343461	-0.437245	-0.0620955	PDLIM3
chr10	130008560	130008559	cg07998396	-	0.392868	4.724e-16	3.7571	0.000728337	0.0348021	-0.462404	0.0748065	NA
chr10	128593801	128593800	cg26491791	-	0.659881	-3.99203e-16	3.74235	0.000758147	0.035608	-0.494704	0.0939855	DOCK1
chr16	968163	968162	cg09379737	+	0.418231	-3.74375e-16	3.73957	0.000763894	0.035608	-0.502817	0.0735277	LMF1
chr16	75682005	75682004	cg09192942	+	-0.309398	-3.38054e-16	-3.739	0.000765073	0.035608	-0.495662	-0.0685363	KARS
chr6	29978315	29978314	cg04749732	-	-0.335559	3.39572e-16	-3.7344	0.0007747	0.035608	-0.515298	-0.0684276	ZNRD1ASP
chr2	105555619	105555618	cg09198968	-	0.77576	1.17826e-16	3.7303	0.000783389	0.035608	-0.532093	0.157032	NA
chr19	49404095	49404094	cg19265998	+	-0.392618	2.04331e-16	-3.72922	0.000785673	0.035608	-0.532212	-0.0596978	NUCB1
chr1	46632582	46632581	cg14796305	+	0.590611	1.88868e-16	3.72887	0.000786439	0.035608	-0.531668	0.0789682	PIK3R3
chr12	109548873	109548872	cg03421507	+	-0.444101	-7.58942e-17	-3.72652	0.000791462	0.035608	-0.531777	-0.0767088	UNG
chr11	125473183	125473182	cg15071840	+	-0.343537	3.54663e-16	-3.72614	0.000792288	0.035608	-0.531035	-0.0623023	STT3A
chr7	112727424	112727423	cg24786658	-	0.418693	-2.00415e-16	3.72524	0.00079423	0.035608	-0.538344	0.0535875	GPR85
chr3	171764200	171764199	cg26074575	-	-0.312285	-5.99997e-16	-3.72138	0.000802595	0.0356216	-0.546186	-0.0601553	FNDC3B
chr1	161008825	161008824	cg13906823	+	0.629474	1.70003e-16	3.72058	0.000804342	0.0356216	-0.552562	0.058536	F11R
chr2	46189126	46189125	cg24830800	+	-0.330117	-4.52329e-16	-3.71709	0.000811987	0.0357422	-0.567523	-0.0570235	PRKCE
chr7	5463376	5463375	cg19319735	+	0.822911	-2.37007e-16	3.71333	0.000820315	0.0358912	-0.571541	0.124184	TNRC18
chr1	66259085	66259084	cg24637364	+	0.620735	-1.35742e-16	3.70721	0.000834044	0.0362734	-0.582096	0.0969453	PDE4B
chr10	135334062	135334061	cg08390786	+	-0.525162	2.94957e-16	-3.70455	0.000840076	0.0363183	-0.591221	-0.0814083	SCART1
chr6	89674198	89674197	cg27188968	+	0.327941	-5.29958e-16	3.69538	0.000861214	0.0366352	-0.601945	0.0529787	RNGTT
chr10	70748487	70748486	cg04241725	-	-0.324302	3.52469e-16	-3.69431	0.000863725	0.0366352	-0.617017	-0.056764	KIF1BP
chr17	7938388	7938387	cg05966040	+	-0.468509	5.45476e-16	-3.69244	0.000868108	0.0366352	-0.618993	-0.0667023	ALOX15B
chr7	3033637	3033636	cg24693436	+	-0.404431	-3.33419e-16	-3.69132	0.000870761	0.0366352	-0.617986	-0.0503037	CARD11
chr5	52855567	52855566	cg14773826	-	0.319149	2.03505e-16	3.68629	0.000882701	0.0366352	-0.627614	0.0644402	NDUFS4
chr19	49340490	49340489	cg04777726	+	-0.503147	-9.35463e-17	-3.68507	0.000885607	0.0366352	-0.636317	-0.0842992	HSD17B14
chr1	36235407	36235406	cg17417054	+	-0.309276	-2.65575e-16	-3.68347	0.000889446	0.0366352	-0.649525	-0.0544157	CLSPN
chr3	130539813	130539812	cg14461361	+	0.299601	-2.29526e-16	3.68253	0.00089172	0.0366352	-0.651345	0.0504103	NA
chr15	80694051	80694050	cg21603534	-	-0.717021	-3.11383e-16	-3.68208	0.000892803	0.0366352	-0.630901	-0.12342	ARNT2
chr15	52519965	52519964	cg27324790	+	-0.276779	-1.36067e-16	-3.67458	0.000911121	0.0370981	-0.653181	-0.0501077	MYO5C
chr6	5085987	5085986	cg18796531	+	-0.321681	-2.89157e-16	-3.67136	0.000919078	0.0370981	-0.675394	-0.059689	PPP1R3G
chr11	64059058	64059057	cg14673256	-	0.462892	2.52768e-16	3.66804	0.000927383	0.0370981	-0.668182	0.0522522	KCNK4
chr4	87857419	87857418	cg11468363	+	0.622441	4.4848e-16	3.66783	0.000927905	0.0370981	-0.677002	0.123612	AFF1
chr10	97849928	97849927	cg02346447	+	-0.494059	4.26634e-17	-3.66714	0.000929624	0.0370981	-0.677726	-0.0713044	ENTPD1-AS1
chr3	141460047	141460046	cg17250812	+	0.396557	1.34441e-17	3.65885	0.000950706	0.0377321	-0.713476	0.0654518	RNF7
chr2	190042992	190042991	cg02580308	-	0.424953	3.07371e-16	3.65288	0.000966161	0.0381371	-0.715501	0.0721566	COL5A2
chr19	13319524	13319523	cg24891846	-	0.616801	-8.20741e-16	3.64682	0.000982105	0.0383277	-0.729293	0.097079	CACNA1A
chr6	30951395	30951394	cg07538160	+	0.305403	-2.91434e-16	3.64338	0.000991252	0.0383277	-0.732726	0.0517422	MUC21
chr6	33423157	33423156	cg25192717	+	-0.66313	-2.6769e-16	-3.64265	0.00099322	0.0383277	-0.749555	-0.0989283	ZBTB9
chr1	156215847	156215846	cg17258069	+	0.718588	2.02746e-16	3.63931	0.00100219	0.0383277	-0.744799	0.109937	PAQR6
chr6	16439368	16439367	cg13273186	-	0.381106	-2.20893e-16	3.6369	0.00100875	0.0383277	-0.743362	0.0670753	ATXN1
chr8	81787142	81787141	cg12077319	-	0.299718	3.689e-16	3.63523	0.00101328	0.0383277	-0.764401	0.0519247	ZNF704
chr7	29131603	29131602	cg22924061	+	0.504249	-1.79978e-16	3.63357	0.00101785	0.0383277	-0.753624	0.0645222	CPVL
chr21	27011794	27011793	cg14553600	-	-0.353849	-1.94885e-16	-3.63334	0.00101848	0.0383277	-0.767092	-0.0971662	JAM2
chr7	14993894	14993893	cg26330451	-	0.450548	4.81386e-17	3.63334	0.00101848	0.0383277	-0.766011	0.0641731	NA
chr1	94147657	94147656	cg18386310	+	0.294334	-3.5345e-16	3.63099	0.00102494	0.0383719	-0.769327	0.0615187	BCAR3
chr14	24711083	24711082	cg23376012	+	-0.294284	3.79742e-17	-3.62691	0.00103627	0.038376	-0.781711	-0.0580918	TINF2
chr19	55526209	55526208	cg27154418	+	0.487742	1.42844e-16	3.62592	0.00103906	0.038376	-0.778384	0.0743613	GP6
chr9	138628217	138628216	cg27443322	+	-0.324783	5.23832e-16	-3.62435	0.00104346	0.038376	-0.788225	-0.0549769	KCNT1
chr9	110149138	110149137	cg11477659	-	-0.381282	1.51029e-16	-3.62008	0.00105552	0.038376	-0.786325	-0.052528	NA
chr17	74534081	74534080	cg22139214	-	-0.367698	-1.24358e-16	-3.6189	0.00105889	0.038376	-0.805785	-0.0504218	CYGB
chr2	235997792	235997791	cg24467821	+	0.487885	1.08664e-16	3.61599	0.00106721	0.038376	-0.809562	0.0840076	NA
chr8	144895083	144895082	cg08005809	+	0.436307	3.61798e-16	3.61448	0.00107158	0.038376	-0.818115	0.0693677	MIR937
chr20	26190355	26190354	cg10715092	+	-0.596621	-3.44505e-17	-3.61255	0.00107716	0.038376	-0.816591	-0.0828573	MIR663A
chr4	1161598	1161597	cg13796272	+	-0.582941	-4.74881e-17	-3.61189	0.00107906	0.038376	-0.821338	-0.0816708	SPON2
chr4	1678563	1678562	cg12551479	+	0.404065	-6.19622e-17	3.61041	0.00108336	0.038376	-0.825779	0.0630115	FAM53A
chr1	246954398	246954397	cg10884885	-	0.317656	1.17284e-16	3.60876	0.0010882	0.038376	-0.817467	0.053118	LINC01341
chr6	47748845	47748844	cg05670175	+	0.363186	2.82055e-16	3.60398	0.00110227	0.038376	-0.813334	0.0525661	OPN5
chr11	6651713	6651712	cg08935899	+	-0.719467	-2.5804e-17	-3.60228	0.00110735	0.038376	-0.843021	-0.149786	DCHS1
chr16	80604079	80604078	cg20630344	+	0.40284	1.13299e-16	3.60043	0.00111286	0.038376	-0.838728	0.0642931	NA
chr7	13319244	13319243	cg02720863	-	-0.398983	-1.39212e-16	-3.5993	0.00111624	0.038376	-0.852608	-0.0567834	NA
chr17	40913059	40913058	cg05275406	-	-0.307686	-1.4203e-17	-3.59875	0.00111789	0.038376	-0.849098	-0.0593239	RAMP2
chr10	130378710	130378709	cg02883082	-	0.373315	1.03975e-16	3.5985	0.00111865	0.038376	-0.838257	0.0619206	NA
chr11	119205048	119205047	cg11777890	+	0.954303	6.5269e-17	3.598	0.00112016	0.038376	-0.857715	0.170928	RNF26
chr13	97928271	97928270	cg15690853	+	0.313649	2.9924e-17	3.59351	0.00113376	0.0384389	-0.865327	0.0715221	MBNL2
chr12	107715147	107715146	cg10164592	+	-0.422037	-6.01841e-16	-3.59328	0.00113445	0.0384389	-0.855567	-0.0502316	BTBD11
chr9	135037897	135037896	cg08302365	-	0.362535	1.8098e-16	3.58814	0.00115023	0.0384389	-0.873968	0.0846132	NTNG2
chr19	14982779	14982778	cg24170166	+	-0.443852	3.73128e-16	-3.58521	0.00115933	0.0384389	-0.877973	-0.0708951	NA
chr8	49833686	49833685	cg22767166	+	0.366252	4.08392e-16	3.58327	0.00116537	0.0384389	-0.885413	0.0638952	SNAI2
chr1	24648597	24648596	cg10337902	+	0.998352	-3.34273e-16	3.58255	0.00116763	0.0384389	-0.89194	0.168725	GRHL3
chr17	2917359	2917358	cg19078123	+	-0.951885	-1.60462e-16	-3.58135	0.0011714	0.0384389	-0.905646	-0.153434	RAP1GAP2
chr1	245809305	245809304	cg05620418	-	0.311878	-4.14945e-16	3.58107	0.00117228	0.0384389	-0.900701	0.0564726	KIF26B
chr7	127808799	127808798	cg17200920	+	0.476588	-2.31369e-16	3.57881	0.00117944	0.0384389	-0.901886	0.062051	NA
chr19	12835135	12835134	cg27480580	-	0.363894	3.49222e-16	3.57863	0.00118	0.0384389	-0.890152	0.0592027	TNPO2
chr13	46384359	46384358	cg10496247	+	0.285091	2.6834e-17	3.57757	0.00118335	0.0384389	-0.88142	0.058574	SIAH3
chr16	69457646	69457645	cg14252136	-	0.339753	4.14545e-16	3.57302	0.00119791	0.0384389	-0.912843	0.0550464	CYB5B
chr12	132616047	132616046	cg08330327	+	-0.366554	-5.23615e-16	-3.57205	0.00120101	0.0384389	-0.915938	-0.0524043	NA
chr9	130369376	130369375	cg13443800	+	-0.382071	1.41082e-16	-3.56993	0.00120786	0.0384389	-0.920379	-0.0752101	NA
chr16	56666335	56666334	cg00916884	+	1.06806	-5.85523e-16	3.56974	0.00120849	0.0384389	-0.927672	0.154104	MT1A
chr19	30821011	30821010	cg12559988	-	-0.299126	1.25632e-17	-3.56912	0.0012105	0.0384389	-0.917154	-0.0574749	NA
chr3	58523131	58523130	cg16587010	-	0.362091	-1.8735e-16	3.56645	0.0012192	0.0384389	-0.92986	0.0692867	ACOX2
chr5	87969387	87969386	cg11636414	+	-0.356778	5.9539e-16	-3.56606	0.00122047	0.0384389	-0.927016	-0.0579305	LINC00461
chr3	169072706	169072705	cg00486998	+	-0.499344	2.23942e-16	-3.5639	0.00122757	0.0384389	-0.937404	-0.0764295	MECOM
chr5	68628857	68628856	cg06405366	+	0.398459	3.52962e-16	3.56382	0.00122784	0.0384389	-0.942957	0.0670007	CCDC125
chr12	2173352	2173351	cg05579652	+	0.444528	6.58761e-16	3.56114	0.0012367	0.0384746	-0.941065	0.0656617	CACNA1C
chr15	85874228	85874227	cg05792169	+	0.361886	-1.5027e-16	3.56027	0.00123958	0.0384746	-0.943282	0.0540018	NA
chr8	126374388	126374387	cg01971435	+	0.419334	9.25909e-17	3.55782	0.00124773	0.0385614	-0.947013	0.0560302	NSMCE2
chr10	79793502	79793501	cg26165853	-	0.406738	-2.86365e-17	3.55625	0.00125299	0.0385614	-0.959489	0.0870492	POLR3A
chr11	44231741	44231740	cg25409706	+	-0.32836	8.61263e-18	-3.5539	0.00126091	0.0386414	-0.959266	-0.0601859	EXT2
chr3	156398929	156398928	cg01265971	+	0.317047	-2.03396e-16	3.5519	0.0012677	0.0386861	-0.947612	0.0548446	TIPARP
chr13	51697248	51697247	cg00395009	-	0.363378	7.34987e-16	3.54589	0.00128824	0.0390167	-0.980359	0.054383	C13orf42
chr15	101421250	101421249	cg19510698	-	0.326896	-2.2855e-16	3.5456	0.00128928	0.0390167	-0.980852	0.0522075	ALDH1A3
chr6	126398852	126398851	cg24807053	-	0.334263	1.53022e-16	3.54307	0.00129801	0.0391179	-0.980021	0.0566279	NA
chr1	1268470	1268469	cg16174225	+	-0.312208	-3.91668e-16	-3.54073	0.00130617	0.0391612	-0.982292	-0.0518682	TAS1R3
chr19	47082997	47082996	cg06489993	-	-1.3044	1.78893e-17	-3.53957	0.00131022	0.0391612	-1.00511	-0.190397	PPP5D1
chr11	62196225	62196224	cg06201558	-	-0.272938	1.68377e-16	-3.53477	0.00132718	0.0392477	-0.989641	-0.0506912	NA
chr6	10660391	10660390	cg07472579	+	0.495042	1.32706e-16	3.53465	0.0013276	0.0392477	-1.00705	0.0843381	NA
chr8	28535163	28535162	cg12221428	-	0.449463	2.54083e-16	3.53416	0.00132933	0.0392477	-1.01453	0.0891825	NA
chr5	174050921	174050920	cg05701388	-	-0.403568	4.01805e-16	-3.52896	0.00134794	0.0393102	-1.01481	-0.0581213	NA
chr1	40916154	40916153	cg19243939	-	0.30669	-1.63308e-17	3.52854	0.00134948	0.0393102	-1.00564	0.0798386	ZFP69B
chr18	47951724	47951723	cg15462265	-	0.314438	-2.03966e-17	3.52663	0.00135638	0.0393102	-1.03267	0.0536997	NA
chr6	166727238	166727237	cg25258527	-	-0.404391	3.18051e-16	-3.52649	0.00135688	0.0393102	-1.02564	-0.069779	NA
chr6	133134755	133134754	cg24658452	+	0.326008	1.44795e-16	3.52492	0.00136259	0.0393102	-1.02802	0.0738836	RPS12
chr11	110583037	110583036	cg03813168	-	-0.314632	-1.40148e-16	-3.52455	0.00136392	0.0393102	-1.03559	-0.0680707	ARHGAP20
chr2	239140183	239140182	cg23497383	+	0.486591	-2.12829e-16	3.52111	0.00137652	0.0393552	-1.0243	0.0714904	LOC151174
chr3	33701102	33701101	cg12007634	-	-0.385342	3.74483e-16	-3.51594	0.00139568	0.0393552	-1.03947	-0.0631851	CLASP2
chr11	20180667	20180666	cg13696942	-	0.436033	-1.63064e-16	3.51414	0.0014024	0.0393552	-1.0478	0.0522816	DBX1
chr3	15482254	15482253	cg14164230	-	0.584943	-1.79978e-17	3.51396	0.00140307	0.0393552	-1.05157	0.0645769	EAF1
chr6	30923546	30923545	cg21776583	+	0.568157	-1.7911e-16	3.51272	0.00140771	0.0393552	-1.05155	0.078421	NA
chr10	125651371	125651370	cg14676407	-	0.727857	-2.73111e-16	3.51195	0.00141061	0.0393552	-1.06593	0.118664	CPXM2
chr1	87594389	87594388	cg22856948	+	0.353344	-2.79128e-16	3.51025	0.00141705	0.0393552	-1.07084	0.0756996	LINC01140
chr5	170109770	170109769	cg01360802	-	0.325042	-2.77339e-16	3.5102	0.00141724	0.0393552	-1.05967	0.0592834	KCNIP1
chr8	62645972	62645971	cg16322188	+	0.513852	-2.68882e-16	3.50715	0.00142881	0.0393552	-1.0563	0.0615354	NA
chr3	194897310	194897309	cg06326378	-	0.304884	-2.76312e-16	3.50495	0.0014372	0.0393552	-1.0752	0.0637945	XXYLT1
chr16	2653281	2653280	cg03314158	+	-0.492021	1.38358e-16	-3.50134	0.00145114	0.0393552	-1.09119	-0.100376	LOC652276
chr3	49711974	49711973	cg16953475	-	0.553239	-3.07588e-16	3.50112	0.00145197	0.0393552	-1.08198	0.0640989	APEH
chr12	6642719	6642718	cg22750479	+	0.310258	-2.06324e-16	3.50064	0.00145385	0.0393552	-1.08171	0.0709138	GAPDH
chr14	103655774	103655773	cg01363714	-	0.350102	-3.19121e-16	3.50038	0.00145486	0.0393552	-1.07233	0.077935	LINC00605
chr20	45523542	45523541	cg05852008	-	-0.39386	1.43006e-16	-3.50031	0.00145512	0.0393552	-1.08675	-0.0631271	EYA2
chr12	5313519	5313518	cg26271001	-	0.394275	-3.3842e-16	3.4992	0.00145945	0.0393552	-1.08592	0.0637733	NA
chr15	84487644	84487643	cg01738854	+	0.37033	3.54914e-16	3.499	0.00146021	0.0393552	-1.08512	0.0568014	ADAMTSL3
chr10	21186916	21186915	cg19246545	-	-0.269467	2.41723e-16	-3.49828	0.00146302	0.0393552	-1.08351	-0.0515653	NEBL
chr3	98219010	98219009	cg25599109	-	0.365054	2.23346e-16	3.49462	0.00147734	0.0395929	-1.10547	0.0533085	NA
chr15	69744830	69744829	cg11437810	+	0.659398	-7.00882e-16	3.49272	0.00148486	0.0395929	-1.10729	0.0943902	RPLP1
chr11	131996761	131996760	cg13686857	+	-0.406192	9.11272e-17	-3.48917	0.00149899	0.0395929	-1.1207	-0.0612417	NTM
chr1	1245077	1245076	cg23931819	+	-0.364512	-8.04478e-17	-3.48911	0.0014992	0.0395929	-1.10694	-0.0599234	ACAP3
chr21	34792002	34792001	cg13140773	-	0.355479	7.6111e-16	3.48769	0.0015049	0.0395929	-1.11589	0.0650952	IFNGR2
chr7	968494	968493	cg21842920	+	0.542742	6.94974e-17	3.48672	0.00150881	0.0395929	-1.12045	0.0788467	ADAP1
chr13	100624966	100624965	cg10679688	-	0.349367	-2.47063e-16	3.48478	0.0015166	0.0395929	-1.12169	0.0642442	ZIC5
chr12	120730044	120730043	cg07048306	-	0.324821	1.5599e-16	3.48376	0.00152072	0.0395929	-1.13056	0.0697826	NA
chr6	170701537	170701536	cg04454527	+	0.567177	6.63694e-16	3.48234	0.00152651	0.0395929	-1.10341	0.0602618	FAM120B
chr6	53214009	53214008	cg00024396	-	0.341428	3.37187e-17	3.48135	0.00153054	0.0395929	-1.13733	0.0500582	ELOVL5
chr17	43318611	43318610	cg19735250	-	-0.382856	-1.65232e-16	-3.47943	0.00153837	0.0395929	-1.13764	-0.0827716	FMNL1
chr10	11514375	11514374	cg14541557	+	0.435296	1.47451e-16	3.47889	0.0015406	0.0395929	-1.12312	0.0665204	USP6NL
chr2	37899954	37899953	cg05469695	+	0.55553	1.42383e-16	3.47837	0.00154272	0.0395929	-1.14066	0.0759111	CDC42EP3
chr20	62680566	62680565	cg18194354	-	-0.407627	-3.4109e-16	-3.4754	0.00155496	0.0396754	-1.15284	-0.0640705	SOX18
chr15	83480072	83480071	cg21621850	-	0.588414	-2.37386e-16	3.47494	0.00155686	0.0396754	-1.13301	0.0583268	WHAMM
chr3	27131937	27131936	cg06730238	-	0.466604	-3.84716e-16	3.47105	0.00157306	0.0399071	-1.15255	0.0616309	NA
chr19	30719829	30719828	cg10507508	-	0.393111	-2.62695e-16	3.46999	0.00157749	0.0399071	-1.15396	0.0515526	NA
chr9	100000416	100000415	cg19180498	+	0.686297	8.19006e-16	3.46706	0.00158984	0.0399071	-1.17502	0.111956	LOC100499484
chr5	3394499	3394498	cg15037541	+	-0.571528	-2.00279e-16	-3.46642	0.00159254	0.0399071	-1.1721	-0.0881205	NA
chr6	53214077	53214076	cg01865606	-	0.271455	5.51859e-16	3.46621	0.00159342	0.0399071	-1.16937	0.0509994	ELOVL5
chr17	7787028	7787027	cg19839221	-	0.385961	6.0966e-17	3.46073	0.0016168	0.0402071	-1.17944	0.0615306	CHD3
chr2	234072981	234072980	cg16448702	+	0.467181	5.55112e-17	3.46061	0.00161731	0.0402071	-1.18882	0.0723887	INPP5D
chr1	223316758	223316757	cg07538512	+	0.471238	-5.19387e-16	3.45952	0.00162201	0.0402071	-1.17859	0.091283	TLR5
chr7	35825091	35825090	cg14455142	+	-0.433378	-2.91434e-16	-3.45784	0.00162929	0.0402501	-1.19212	-0.0738925	NA
chr11	66563345	66563344	cg00013952	-	-0.44833	-1.76725e-17	-3.45586	0.00163787	0.040325	-1.19219	-0.06614	C11orf80
chr12	98910309	98910308	cg12706235	-	0.571654	1.28044e-16	3.45438	0.0016443	0.0403464	-1.19061	0.0901912	TMPO
chr7	66093890	66093889	cg02774070	+	-0.306018	6.09322e-17	-3.45212	0.00165423	0.040373	-1.20277	-0.0635551	KCTD7
chr1	119549264	119549263	cg13476854	+	0.445396	-6.9248e-16	3.44863	0.00166963	0.040373	-1.20009	0.0511386	NA
chr4	140578042	140578041	cg18381315	+	0.457379	1.75912e-17	3.44797	0.00167253	0.040373	-1.21133	0.0849977	NA
chr12	14391484	14391483	cg06416841	+	0.352839	1.06469e-16	3.44692	0.00167719	0.040373	-1.21493	0.0506241	NA
chr3	136537791	136537790	cg15739717	+	0.370257	-9.86624e-17	3.44608	0.00168096	0.040373	-1.21767	0.062863	SLC35G2
chr5	17216923	17216922	cg25203704	-	-0.291577	-2.37711e-16	-3.44583	0.00168206	0.040373	-1.21347	-0.0564451	BASP1
chr1	235397951	235397950	cg18690735	+	-0.383164	1.63715e-16	-3.44492	0.00168612	0.040373	-1.22219	-0.0506186	ARID4B
chr15	50596121	50596120	cg13302054	-	0.335545	-1.03446e-16	3.44339	0.00169299	0.040373	-1.2282	0.0722929	GABPB1
chr7	20826346	20826345	cg07148296	+	0.457698	-4.11644e-16	3.44285	0.00169541	0.040373	-1.21751	0.0746291	SP8
chr2	23613274	23613273	cg10186196	+	0.515557	-9.14796e-18	3.44102	0.00170365	0.0404367	-1.22471	0.0865873	KLHL29
chr3	181444564	181444563	cg04859466	-	0.377917	5.23182e-16	3.43647	0.00172435	0.0407904	-1.21237	0.062468	SOX2-OT
chr7	126893363	126893362	cg10986355	-	0.536572	-1.00831e-16	3.43488	0.00173161	0.0407904	-1.24828	0.113448	GRM8
chr6	125424400	125424399	cg13037952	+	-0.467299	3.55408e-16	-3.43261	0.00174207	0.0407904	-1.25454	-0.0700822	NA
chr1	167509919	167509918	cg24693760	+	-1.15982	7.95804e-16	-3.43179	0.00174588	0.0407904	-1.25454	-0.150148	NA
chr10	121331046	121331045	cg00937699	-	-0.267397	-5.73055e-16	-3.43162	0.00174664	0.0407904	-1.24739	-0.0517071	NA
chr11	326988	326987	cg21757951	-	0.414832	-3.11817e-16	3.4302	0.00175323	0.0408132	-1.25789	0.0606783	NA
chr16	31498652	31498651	cg02262187	-	0.349188	4.14978e-17	3.42668	0.00176968	0.0409629	-1.26356	0.0506802	SLC5A2
chr19	52956772	52956771	cg13461241	+	0.457906	2.19226e-16	3.42494	0.00177786	0.0409629	-1.26288	0.0619178	ZNF578
chr9	133312913	133312912	cg14085177	-	0.357175	-8.28195e-17	3.42475	0.00177872	0.0409629	-1.26051	0.0546037	NA
chr6	47206065	47206064	cg12083688	+	0.508643	3.6375e-16	3.42276	0.00178813	0.0409629	-1.27411	0.0783172	TNFRSF21
chr10	43626472	43626471	cg20671781	+	0.474437	-4.58401e-16	3.42036	0.00179954	0.0409629	-1.27786	0.0641145	NA
chr7	112095257	112095256	cg08627377	-	-0.398089	-1.14709e-16	-3.41908	0.00180563	0.0409629	-1.28231	-0.0604464	IFRD1
chr6	62996023	62996022	cg16587616	+	0.632155	-2.73273e-16	3.419	0.00180605	0.0409629	-1.28557	0.0935168	KHDRBS2
chr19	33361033	33361032	cg05467458	-	0.529123	1.2285e-16	3.41817	0.00181001	0.0409629	-1.28867	0.105773	SLC7A9
chr8	10590642	10590641	cg07969676	+	0.658817	-2.18358e-16	3.4172	0.00181466	0.0409629	-1.2948	0.097211	SOX7
chr12	7096339	7096338	cg09217922	+	-0.30889	7.01696e-16	-3.41691	0.00181606	0.0409629	-1.29164	-0.0578232	C1S
chr12	54408665	54408664	cg03078363	+	0.559944	-1.31893e-16	3.41368	0.00183164	0.0410203	-1.30269	0.0811306	HOXC4
chr2	136887408	136887407	cg03733145	-	0.342483	-2.93101e-16	3.4129	0.0018354	0.0410203	-1.29241	0.0500638	NA
chr3	143321099	143321098	cg25945642	-	0.372831	3.5513e-16	3.41238	0.00183792	0.0410203	-1.299	0.0537144	SLC9A9
chr10	126716435	126716434	cg06240209	+	-0.454322	-1.23165e-16	-3.41171	0.0018412	0.0410203	-1.30221	-0.0742169	CTBP2
chr22	47169321	47169320	cg02321845	+	0.359859	2.00577e-18	3.4086	0.00185639	0.0411593	-1.30137	0.0672716	TBC1D22A
chr2	242660066	242660065	cg25240483	-	0.321427	2.44962e-16	3.40727	0.00186296	0.0411593	-1.30624	0.0790165	ING5
chr19	50667948	50667947	cg10683231	-	0.300505	-3.16587e-17	3.40477	0.00187532	0.0411593	-1.29487	0.0753205	IZUMO2
chr12	69678097	69678096	cg01749569	-	0.319418	4.69243e-16	3.40414	0.0018784	0.0411593	-1.30552	0.0609419	NA
chr6	20662520	20662519	cg03523917	+	0.38316	2.33971e-16	3.40334	0.00188239	0.0411593	-1.32206	0.0571046	CDKAL1
chr13	80055050	80055049	cg20023102	-	0.476073	2.48065e-16	3.40276	0.00188529	0.0411593	-1.32354	0.0748045	NDFIP2
chr16	49562235	49562234	cg01301538	+	0.425619	-4.44089e-16	3.40211	0.00188852	0.0411593	-1.32043	0.0773718	ZNF423
chr4	1161158	1161157	cg16353796	+	-0.447132	9.79577e-17	-3.40126	0.00189277	0.0411593	-1.33047	-0.077441	SPON2
chr1	6265803	6265802	cg03716999	+	0.477169	-2.38524e-18	3.40003	0.00189892	0.0411697	-1.32304	0.0663994	RNF207
chr19	51925473	51925472	cg08648367	-	-0.349638	-2.94645e-16	-3.39788	0.00190977	0.0412818	-1.34459	-0.0618153	SIGLEC10
chr22	50228420	50228419	cg07182937	-	0.356069	2.63244e-16	3.39575	0.00192052	0.0413908	-1.33941	0.0536731	NA
chr1	244815592	244815591	cg14240608	+	0.392079	3.92576e-16	3.39372	0.00193085	0.0414903	-1.32996	0.0626435	DESI2
chr14	62583788	62583787	cg18655384	-	0.353219	4.52925e-17	3.39159	0.00194176	0.0416019	-1.34804	0.0570101	LINC00643
chr17	43111527	43111526	cg20355401	+	-0.436276	-1.92717e-16	-3.38614	0.00196987	0.0419567	-1.35314	-0.0812058	DCAKD
chr1	147082865	147082864	cg18429921	-	-0.483923	3.58112e-16	-3.38614	0.00196988	0.0419567	-1.35923	-0.0735169	BCL9
chr1	156399788	156399787	cg16120415	+	0.351154	5.94488e-16	3.38377	0.00198224	0.0420965	-1.36544	0.0577209	C1orf61
chr11	65198024	65198023	cg20379593	+	-0.407784	2.24864e-16	-3.37976	0.0020033	0.042362	-1.38231	-0.0591696	NEAT1
chr7	158937495	158937494	cg13794530	+	0.767211	1.56125e-16	3.37781	0.00201363	0.042362	-1.36935	0.120479	VIPR2
chr6	31846957	31846956	cg04567302	+	-0.473301	4.86644e-16	-3.37701	0.0020179	0.042362	-1.37688	-0.0687631	SLC44A4
chr2	109745649	109745648	cg16117910	+	-0.246811	1.60652e-16	-3.37697	0.00201807	0.042362	-1.38253	-0.0585449	SH3RF3
chr1	58714306	58714305	cg18863090	+	-0.39588	2.35882e-16	-3.37208	0.00204425	0.0424979	-1.39675	-0.0549947	DAB1
chr7	91510315	91510314	cg05488439	-	0.349442	-1.83779e-16	3.36953	0.00205807	0.0424979	-1.40734	0.0603072	MTERF1
chr14	55741715	55741714	cg12786198	+	0.3712	-3.88578e-16	3.36923	0.0020597	0.0424979	-1.40655	0.0533143	FBXO34
chr19	589412	589411	cg01284619	+	-0.333439	4.47681e-16	-3.36783	0.00206727	0.0424979	-1.41227	-0.0589237	HCN2
chr8	2034239	2034238	cg04100307	+	0.47232	-4.89436e-16	3.36584	0.00207815	0.0424979	-1.40892	0.0829908	MYOM2
chr13	95359719	95359718	cg03637815	-	0.712444	-3.25979e-16	3.36497	0.00208291	0.0424979	-1.40439	0.11833	NA
chr22	23160842	23160841	cg02323502	+	0.318896	2.4503e-16	3.36497	0.00208291	0.0424979	-1.41637	0.0542729	MIR650
chr6	30620249	30620248	cg26306727	+	-0.282278	-3.74483e-16	-3.36468	0.00208454	0.0424979	-1.40865	-0.0610885	C6orf136
chr7	44143994	44143993	cg14249876	+	0.505521	-4.18638e-17	3.36456	0.00208514	0.0424979	-1.40933	0.0930012	AEBP1
chr14	70038506	70038505	cg23920953	+	0.586325	-2.21719e-17	3.36211	0.00209868	0.0424979	-1.41544	0.0940905	CCDC177
chr13	112978704	112978703	cg19891452	-	-0.653989	-3.80989e-16	-3.36069	0.00210653	0.0424979	-1.41835	-0.103709	NA
chr4	141293986	141293985	cg02182440	+	0.351848	5.17612e-16	3.35931	0.0021142	0.0424979	-1.41714	0.051476	SCOC
chr5	176057466	176057465	cg03607359	-	-0.36809	2.23562e-16	-3.35897	0.00211606	0.0424979	-1.43033	-0.0847117	EIF4E1B
chr7	220655	220654	cg25929664	-	-0.432274	-4.26525e-16	-3.3578	0.00212258	0.0424979	-1.42155	-0.0841928	FAM20C
chr22	46872899	46872898	cg11969952	+	0.330142	1.07553e-16	3.35686	0.00212784	0.0424979	-1.43316	0.0558013	CELSR1
chr16	62070185	62070184	cg01718742	-	0.579698	-3.11058e-16	3.3563	0.00213101	0.0424979	-1.42881	0.0801847	CDH8
chr6	3310226	3310225	ch.6.93211F	+	0.465227	-7.7141e-17	3.35608	0.00213226	0.0424979	-1.42529	0.095102	SLC22A23
chr6	27440483	27440482	cg21017610	+	-0.417028	-2.23461e-16	-3.35596	0.0021329	0.0424979	-1.43372	-0.062939	ZNF184
chr3	196227454	196227453	cg01550828	+	0.598724	-1.86049e-16	3.35462	0.00214041	0.0424979	-1.44199	0.113	RNF168
chr11	59665699	59665698	cg00312009	-	0.365745	1.45066e-16	3.35241	0.00215292	0.0424979	-1.4424	0.0656911	NA
chr2	332788	332787	cg21324146	+	0.438332	4.46691e-17	3.35152	0.00215798	0.0424979	-1.43639	0.0569848	NA
chr8	133072270	133072269	cg25626375	-	0.405368	6.13658e-17	3.34964	0.00216863	0.0424979	-1.43467	0.0678004	OC90
chr5	85217581	85217580	cg11596092	+	0.678922	5.71375e-16	3.34953	0.00216928	0.0424979	-1.45957	0.11147	NA
chr4	26334843	26334842	cg02623936	+	-0.317247	-2.22804e-17	-3.34865	0.00217432	0.0424979	-1.43042	-0.0671511	RBPJ
chr10	5566909	5566908	cg24831879	+	-0.363054	-1.57911e-16	-3.3484	0.00217572	0.0424979	-1.45586	-0.0674858	CALML3
chr7	20833586	20833585	cg24954668	-	0.390488	-1.62359e-17	3.34722	0.0021825	0.0424979	-1.41966	0.0542187	NA
chr4	137753157	137753156	cg27029077	-	0.413118	3.35018e-16	3.34721	0.00218253	0.0424979	-1.45704	0.0584856	NA
chr3	186262270	186262269	cg26572776	+	0.318486	-2.75855e-16	3.34492	0.00219575	0.0426327	-1.46311	0.0509799	CRYGS
chr8	141046437	141046436	cg23990334	-	0.245957	2.89753e-17	3.34256	0.00220939	0.0426327	-1.4541	0.051403	TRAPPC9
chr2	161290450	161290449	cg23489137	-	0.430023	8.6953e-17	3.34242	0.00221017	0.0426327	-1.46508	0.0660221	RBMS1
chr3	149527912	149527911	cg05594814	-	-0.35652	3.27321e-16	-3.34195	0.00221293	0.0426327	-1.46509	-0.0592966	RNF13
chr1	66999060	66999059	cg17162576	+	0.550974	-5.47522e-18	3.33942	0.0022277	0.0427008	-1.48049	0.0807305	SGIP1
chr8	56757180	56757179	cg05904213	+	0.678993	7.01479e-17	3.33854	0.00223285	0.0427008	-1.46895	0.0774311	NA
chr12	108733262	108733261	cg03612522	-	0.460315	3.6131e-17	3.33742	0.0022394	0.0427008	-1.4772	0.0673261	CMKLR1
chr5	10778242	10778241	cg24145595	+	0.355304	-2.34432e-16	3.33711	0.00224122	0.0427008	-1.4811	0.0633368	NA
chr11	113929115	113929114	cg11031278	-	0.287937	4.30157e-17	3.33626	0.00224621	0.0427008	-1.47489	0.0507834	ZBTB16
chr22	41065458	41065457	cg09072064	-	-0.609116	6.55807e-17	-3.33512	0.00225297	0.0427008	-1.48389	-0.101303	NA
chr1	163845191	163845190	cg09367817	-	0.314927	-4.90845e-16	3.33368	0.0022615	0.0427008	-1.49013	0.0573244	NA
chr10	43428911	43428910	cg09272748	-	0.378087	1.00831e-16	3.33334	0.0022635	0.0427008	-1.4978	0.0592065	NA
chr2	173091060	173091059	cg21796780	+	0.37399	-8.53267e-17	3.32952	0.00228633	0.0430197	-1.49259	0.0641708	NA
chr16	2635446	2635445	cg06841964	-	-0.369548	2.60886e-16	-3.32713	0.00230071	0.0431784	-1.50322	-0.0646686	PDPK1
chr21	44490290	44490289	cg00804324	+	0.549996	-3.46945e-17	3.32605	0.00230723	0.0431891	-1.50079	0.0663734	CBS
chr3	126946037	126946036	cg22243260	-	-0.792953	-1.32544e-16	-3.32293	0.00232619	0.0433717	-1.5175	-0.117146	NA
chr10	38069946	38069945	cg01841312	+	0.452724	4.62494e-16	3.32071	0.00233975	0.0433717	-1.50995	0.0574146	ZNF248
chr4	106553833	106553832	cg00598449	+	-0.446585	-4.13969e-16	-3.32061	0.00234038	0.0433717	-1.49847	-0.0568757	ARHGEF38
chr12	22409050	22409049	cg25490551	+	-0.54833	2.13588e-16	-3.3197	0.00234598	0.0433717	-1.51587	-0.0835585	ST8SIA1
chr3	63897433	63897432	cg03741145	+	-0.241582	4.29642e-16	-3.31956	0.00234684	0.0433717	-1.51514	-0.0521184	ATXN7
chr10	43360328	43360327	cg20628663	+	0.621032	-3.27592e-16	3.3161	0.00236818	0.0436279	-1.53539	0.0898957	NA
chr5	54566275	54566274	cg19557455	-	-0.219159	-1.76725e-17	-3.31514	0.00237415	0.0436279	-1.51166	-0.0527752	DHX29
chr11	72313196	72313195	cg05435490	+	0.310058	-1.34956e-16	3.3135	0.00238441	0.0436279	-1.53195	0.0556576	PDE2A
chr1	52681426	52681425	cg13169954	-	-0.332123	1.38453e-16	-3.31254	0.00239042	0.0436279	-1.53866	-0.0572209	ZFYVE9
chr3	156799515	156799514	cg16974893	-	0.342741	-4.31621e-16	3.31249	0.00239073	0.0436279	-1.52808	0.0514886	LINC00880
chr20	21685926	21685925	cg17620199	-	0.336164	1.03108e-16	3.3115	0.00239691	0.0436309	-1.51865	0.0544626	PAX1
chr8	92921254	92921253	cg04440119	+	-0.37857	9.92587e-17	-3.30738	0.00242293	0.043915	-1.52323	-0.0731039	NA
chr11	17411072	17411071	cg22710661	-	-0.320229	2.37223e-16	-3.3058	0.00243298	0.043915	-1.55199	-0.0584564	KCNJ11
chr2	10587760	10587759	cg17231641	+	0.506705	3.541e-16	3.30526	0.00243642	0.043915	-1.54846	0.0712174	ODC1
chr13	27050214	27050213	cg11991151	-	0.52632	6.29921e-17	3.30521	0.0024367	0.043915	-1.54306	0.103887	NA
chr1	145075539	145075538	cg19084726	+	0.591877	-4.9548e-16	3.3028	0.00245211	0.044082	-1.55559	0.0936549	NBPF20
chr5	927438	927437	cg01580782	+	0.358461	-3.82994e-16	3.30187	0.0024581	0.044082	-1.57232	0.0589567	NA
chr7	73149357	73149356	cg17240725	+	-0.608441	9.2374e-17	-3.29977	0.00247166	0.0442138	-1.56657	-0.0913676	ABHD11-AS1
chr13	112023701	112023700	cg18099734	-	0.323274	3.54317e-16	3.29884	0.00247763	0.0442138	-1.54476	0.0577692	NA
chr10	72163476	72163475	cg04200607	+	-0.346429	-2.71349e-16	-3.29782	0.00248427	0.0442236	-1.58054	-0.052917	EIF4EBP2
chr7	155605000	155604999	cg23634711	+	0.347761	-3.50929e-16	3.29499	0.00250271	0.0443446	-1.57371	0.0747705	SHH
chr7	39665133	39665132	cg20842915	-	-0.416306	-1.59595e-16	-3.29491	0.00250328	0.0443446	-1.58677	-0.0656888	RALA
chr10	5804927	5804926	cg03123940	-	-0.472228	9.33498e-17	-3.29313	0.00251494	0.0444429	-1.58426	-0.075038	FAM208B
chr6	75954054	75954053	cg25716013	-	0.753244	8.19657e-17	3.29155	0.00252535	0.0445186	-1.5786	0.106082	COX7A2
chr6	80657431	80657430	cg05492839	-	0.446424	5.29091e-17	3.28658	0.00255834	0.0449155	-1.59644	0.0607417	ELOVL4
chr4	1303492	1303491	cg00689492	-	0.446761	1.17311e-16	3.28554	0.00256527	0.0449155	-1.59455	0.0702581	MAEA
chr20	61583980	61583979	cg07173972	-	0.511313	1.9147e-16	3.28537	0.00256642	0.0449155	-1.5877	0.0853038	SLC17A9
chr6	10421671	10421670	cg10293403	-	0.469464	1.19262e-17	3.28057	0.00259879	0.0452921	-1.60784	0.0647448	TFAP2A
chr2	221758257	221758256	cg12321379	+	0.327228	-2.38524e-17	3.28033	0.00260041	0.0452921	-1.60086	0.0521291	NA
chr11	68207328	68207327	cg27155168	+	-0.599958	1.20889e-16	-3.27859	0.00261225	0.0453894	-1.61737	-0.0837107	LRP5
chr5	124071030	124071029	cg01610165	-	-0.430382	4.38018e-16	-3.27557	0.00263295	0.0455445	-1.59491	-0.0957093	ZNF608
chr15	69744851	69744850	cg10716823	+	0.495803	1.11632e-16	3.27546	0.00263372	0.0455445	-1.61389	0.0584586	RPLP1
chr14	99894140	99894139	cg04143481	+	-0.4208	1.86483e-16	-3.27398	0.00264388	0.0456116	-1.61493	-0.0705314	SETD3
chr7	16460780	16460779	cg01002560	-	-1.36447	4.77049e-16	-3.26938	0.00267577	0.0459513	-1.64612	-0.187249	ISPD
chr1	13385736	13385735	cg20121257	+	0.606744	-4.38018e-16	3.26932	0.00267622	0.0459513	-1.63973	0.119822	NA
chr12	56994856	56994855	cg23379038	-	-0.400749	9.93129e-17	-3.26752	0.00268882	0.0460292	-1.64042	-0.0559025	BAZ2A
chr2	19550755	19550754	cg06496728	-	-0.44687	2.92464e-16	-3.2649	0.00270718	0.0460292	-1.63803	-0.0863545	NA
chr6	46652701	46652700	cg25636466	+	0.387822	8.30499e-17	3.26393	0.00271405	0.0460292	-1.64616	0.057467	TDRD6
chr1	75590961	75590960	cg01540595	+	-0.51222	-7.04731e-17	-3.26321	0.00271917	0.0460292	-1.64886	-0.0584603	LHX8
chr7	57483674	57483673	cg13990960	-	0.367032	-3.14744e-16	3.26303	0.00272046	0.0460292	-1.64684	0.0546898	NA
chr19	37464781	37464780	cg16833778	-	-0.388325	-5.40949e-17	-3.26261	0.0027234	0.0460292	-1.65023	-0.0714265	ZNF568
chr2	175206389	175206388	cg01381636	-	0.399945	-2.27682e-17	3.26237	0.00272512	0.0460292	-1.63184	0.131402	NA
chr3	74512964	74512963	cg11635155	-	0.371879	1.72795e-16	3.2569	0.0027642	0.0463298	-1.65163	0.0561319	CNTN3
chr6	136336354	136336353	cg18431809	-	0.330168	6.9931e-17	3.25688	0.00276436	0.0463298	-1.67041	0.055007	PDE7B
chr2	10446129	10446128	cg12696536	-	-0.34678	-2.82977e-16	-3.25611	0.00276988	0.0463298	-1.66006	-0.0620553	HPCAL1
chr2	228584222	228584221	cg07365708	+	-0.415613	-1.04083e-16	-3.2542	0.00278372	0.0463298	-1.67747	-0.0650406	SLC19A3
chr1	906364	906363	cg22381068	+	-0.319412	-5.60316e-16	-3.25248	0.0027962	0.0463298	-1.66562	-0.0501491	PLEKHN1
chr2	219246761	219246760	cg04965641	-	0.405585	-9.00972e-17	3.25222	0.00279807	0.0463298	-1.68281	0.0653467	SLC11A1
chr19	37157777	37157776	cg26613140	-	0.268953	5.58906e-16	3.25069	0.00280924	0.0463298	-1.67459	0.0512201	ZNF461
chr7	12584326	12584325	cg06993230	-	0.354368	3.39789e-16	3.25005	0.00281396	0.0463298	-1.66717	0.0623089	NA
chr10	134514631	134514630	cg12145488	-	0.339241	2.86663e-16	3.24953	0.00281776	0.0463298	-1.67535	0.0620299	INPP5A
chr17	13086395	13086394	cg14240829	-	0.45439	4.77049e-17	3.24863	0.00282432	0.0463298	-1.67188	0.0864464	NA
chr2	162274189	162274188	cg23866866	-	-0.494332	-1.74014e-16	-3.24846	0.00282563	0.0463298	-1.68924	-0.0521304	TBR1
chr8	140714611	140714610	cg04849842	+	0.542052	2.12751e-16	3.24803	0.00282873	0.0463298	-1.67808	0.0849873	KCNK9
chr2	9838107	9838106	cg18969175	-	-0.36703	-3.05203e-17	-3.24773	0.00283097	0.0463298	-1.70156	-0.0621181	NA
chr8	8474739	8474738	cg04039177	-	0.331261	-3.91831e-16	3.24756	0.00283222	0.0463298	-1.67795	0.0518041	NA
chr7	140339481	140339480	cg09478396	+	0.325633	-1.2078e-16	3.24633	0.00284133	0.0463743	-1.69986	0.0510008	DENND2A
chr2	232479676	232479675	cg23052826	-	0.731894	-2.48282e-16	3.24498	0.0028513	0.0464327	-1.69612	0.0910233	NA
chr14	54039425	54039424	cg08592917	-	0.317255	3.79254e-16	3.24199	0.00287356	0.0466905	-1.70386	0.0523777	NA
chr3	12045460	12045459	cg15873301	-	-0.90216	-2.40259e-16	-3.23936	0.00289326	0.0468935	-1.71541	-0.125151	SYN2
chr6	36639950	36639949	cg01602139	-	-0.387444	-4.81819e-16	-3.2386	0.00289896	0.0468935	-1.7113	-0.0644137	CDKN1A
chr19	45574918	45574917	cg26008272	-	-0.511177	-3.9736e-16	-3.2367	0.00291334	0.0470214	-1.72303	-0.0989641	ZNF296
chr2	32502782	32502781	cg00243922	+	-0.456152	-2.3885e-16	-3.23165	0.0029518	0.0470806	-1.72806	-0.0877216	YIPF4
chr2	103089528	103089527	cg24625869	-	0.773427	2.23346e-17	3.2316	0.00295219	0.0470806	-1.72172	0.172532	SLC9A4
chr2	242844782	242844781	cg05875302	+	0.381917	-4.26742e-16	3.2313	0.00295445	0.0470806	-1.71037	0.051155	NA
chr19	49633903	49633902	cg11881562	+	-0.526111	5.38632e-16	-3.23035	0.00296178	0.0470806	-1.70864	-0.0645912	PPFIA3
chr1	155828927	155828926	cg06440960	+	0.525515	-3.16587e-17	3.22964	0.00296724	0.0470806	-1.72826	0.088562	GON4L
chr4	119786578	119786577	cg02064368	+	-0.379799	-1.01048e-16	-3.22866	0.00297479	0.0470806	-1.73756	-0.0744707	NA
chr8	127568851	127568850	cg21390512	+	0.81385	-1.08637e-16	3.22806	0.00297939	0.0470806	-1.72155	0.143888	FAM84B
chr17	21991824	21991823	cg00730405	+	0.363792	3.30682e-18	3.2277	0.00298218	0.0470806	-1.7317	0.050841	NA
chr14	105952614	105952613	cg01336388	+	0.305655	-7.15573e-17	3.22736	0.0029848	0.0470806	-1.74123	0.0538254	CRIP1
chr10	125814030	125814029	cg05214567	-	-0.335039	1.91687e-16	-3.22727	0.00298554	0.0470806	-1.71728	-0.0832635	CHST15
chr17	80798024	80798023	cg27285599	+	-0.387506	-4.20941e-16	-3.22641	0.00299218	0.0470806	-1.73392	-0.0601628	TBCD
chr17	20799533	20799532	cg22570042	+	0.493649	-2.8959e-16	3.22608	0.0029948	0.0470806	-1.73456	0.0880816	CCDC144NL
chr14	51834214	51834213	cg14000891	+	0.307643	-9.40545e-18	3.22226	0.00302458	0.0473416	-1.73912	0.0506998	NA
chr14	31733864	31733863	cg13474169	+	0.362489	-2.25568e-16	3.21954	0.00304599	0.0473416	-1.76048	0.0692156	NA
chr16	30457494	30457493	cg08314408	+	-0.252766	1.18192e-16	-3.21924	0.00304835	0.0473416	-1.73196	-0.0544584	SEPHS2
chr2	210074021	210074020	cg20296298	-	-0.784863	-3.36936e-16	-3.21896	0.00305061	0.0473416	-1.7566	-0.114407	NA
chr5	180728294	180728293	cg13837834	+	-0.931049	5.03178e-16	-3.21853	0.00305397	0.0473416	-1.73267	-0.135296	NA
chr6	41207377	41207376	cg06363485	-	0.442765	1.57047e-16	3.21758	0.00306153	0.0473416	-1.76414	0.0729353	NA
chr3	47918947	47918946	cg26120960	-	0.377596	-3.44776e-17	3.21672	0.00306836	0.0473416	-1.75407	0.0529603	MAP4
chr8	9009402	9009401	cg20749955	+	0.486422	-1.11456e-16	3.21644	0.00307055	0.0473416	-1.7491	0.0654076	PPP1R3B
chr17	48726698	48726697	cg26115795	+	-0.316136	-2.18141e-16	-3.21523	0.00308021	0.0473416	-1.76604	-0.0516552	ABCC3
chr4	3768459	3768458	cg04888241	-	-0.45081	-6.58653e-17	-3.21429	0.0030877	0.0473416	-1.74535	-0.0586741	ADRA2C
chr16	62070165	62070164	cg27120816	-	0.5914	-3.49655e-18	3.21368	0.00309262	0.0473416	-1.76444	0.0766041	CDH8
chr5	68513243	68513242	cg20230714	-	0.292426	-1.62359e-16	3.21359	0.00309338	0.0473416	-1.75682	0.0674361	MRPS36
chr2	186603640	186603639	cg24766821	+	0.459809	-2.94496e-17	3.21324	0.00309614	0.0473416	-1.76177	0.0833061	FSIP2
chr4	122721983	122721982	cg06713675	-	0.439316	4.44523e-17	3.2122	0.00310447	0.0473538	-1.77277	0.0704556	EXOSC9
chr1	114936928	114936927	cg23725246	+	-0.332294	-9.57622e-17	-3.21031	0.00311972	0.0473538	-1.77069	-0.0593486	TRIM33
chr20	6369487	6369486	cg09462388	-	-0.284806	-4.32441e-16	-3.21003	0.00312204	0.0473538	-1.74514	-0.0623999	NA
chr17	77924583	77924582	cg07618085	-	-0.296128	6.62719e-17	-3.20892	0.00313096	0.0473538	-1.77673	-0.0522525	TBC1D16
chr15	75227810	75227809	cg03825552	-	0.314817	2.58786e-16	3.2077	0.00314093	0.0473538	-1.78132	0.0718177	COX5A
chr6	46760920	46760919	cg09160330	-	-0.323511	3.43909e-16	-3.20759	0.00314177	0.0473538	-1.77081	-0.0603469	MEP1A
chr12	10923961	10923960	cg24812890	-	-0.606796	-1.75641e-16	-3.20749	0.00314258	0.0473538	-1.77314	-0.0854077	NA
chr2	13683749	13683748	cg11277363	-	-0.547357	5.82542e-16	-3.20658	0.00315003	0.0473678	-1.7862	-0.0728607	NA
chr19	46800086	46800085	cg14117138	-	0.411172	2.43945e-18	3.20364	0.00317412	0.0476315	-1.78023	0.0558533	HIF3A
chr19	6191872	6191871	cg18084923	-	0.404656	6.42119e-17	3.20171	0.00319002	0.0476666	-1.79512	0.0571669	ACSBG2
chr1	160991157	160991156	cg04981885	+	-0.645836	-2.33375e-16	-3.20107	0.00319524	0.0476666	-1.77736	-0.10024	F11R
chr4	124468531	124468530	cg26166817	-	-0.614663	4.02022e-16	-3.20071	0.00319821	0.0476666	-1.79779	-0.118064	NA
chr4	157795320	157795319	cg15109916	+	-0.369358	-5.95769e-17	-3.20017	0.00320271	0.0476666	-1.78874	-0.0510399	PDGFC
chr3	37983747	37983746	cg27003456	+	0.645902	1.81604e-16	3.19784	0.00322207	0.0478566	-1.80854	0.13114	CTDSPL
chr5	140801287	140801286	cg13598256	-	0.355069	4.03091e-16	3.19597	0.00323769	0.0479147	-1.79813	0.0550023	PCDHGA1
chr2	169402527	169402526	cg03116459	-	0.442346	5.51208e-16	3.19533	0.00324303	0.0479147	-1.79875	0.0815849	CERS6
chr19	5147856	5147855	cg09934706	-	-0.386622	-1.36826e-16	-3.19501	0.00324577	0.0479147	-1.81652	-0.064644	KDM4B
chr5	40052050	40052049	cg21333377	-	0.451175	3.87169e-16	3.19203	0.00327082	0.0480712	-1.81592	0.0668712	NA
chr19	1000472	1000471	cg16206440	-	-0.382379	3.65376e-17	-3.1912	0.00327786	0.0480712	-1.82621	-0.0822379	GRIN3B
chr4	25397559	25397558	cg24186732	-	0.799122	4.71411e-16	3.19033	0.00328525	0.0480712	-1.82295	0.0824019	ANAPC4
chr5	3602414	3602413	cg06585708	-	0.759231	-1.39212e-16	3.19017	0.00328662	0.0480712	-1.82644	0.101451	NA
chr13	52769290	52769289	cg19049152	-	-0.35316	-1.03433e-16	-3.18983	0.00328946	0.0480712	-1.80803	-0.0628842	MRPS31P5
chr9	22237463	22237462	cg12933795	-	-0.351509	2.11077e-16	-3.18707	0.00331304	0.0482414	-1.81926	-0.0519398	NA
chr18	53445073	53445072	cg22438006	+	-0.399104	-1.26743e-16	-3.18691	0.0033144	0.0482414	-1.82613	-0.0561109	NA
chr13	109147922	109147921	cg03994318	-	0.917108	-5.38577e-16	3.18227	0.00335437	0.0486919	-1.84727	0.124918	NA
chr2	5861280	5861279	cg02245918	+	0.336096	-2.56793e-16	3.18163	0.00335996	0.0486919	-1.83734	0.0545029	NA
chr14	38678421	38678420	cg18443253	-	0.722695	4.45824e-16	3.18099	0.00336546	0.0486919	-1.84259	0.0971742	SSTR1
chr6	82605551	82605550	cg19725357	+	0.306061	-1.27326e-16	3.17865	0.00338582	0.0488414	-1.85258	0.0512977	NA
chr19	58038743	58038742	cg13644629	-	0.342218	1.73093e-16	3.17804	0.00339123	0.0488414	-1.85169	0.056857	ZNF549
chr6	117585966	117585965	cg21717549	+	0.422364	4.85072e-16	3.1775	0.00339597	0.0488414	-1.84084	0.0683642	VGLL2
chr1	33985407	33985406	cg06182923	+	0.380967	-8.45678e-18	3.17654	0.00340431	0.0488646	-1.84753	0.0576222	CSMD2
chr6	32097550	32097549	cg07305776	+	-0.391106	4.61057e-16	-3.17299	0.0034357	0.0489833	-1.87725	-0.0617202	ATF6B
chr13	37887792	37887791	cg17340837	+	0.348255	2.74466e-16	3.17296	0.00343593	0.0489833	-1.85052	0.0615431	NA
chr2	239140191	239140190	cg13530938	+	0.574303	-1.78948e-16	3.17244	0.00344058	0.0489833	-1.84233	0.0787015	LOC151174
chr7	22012268	22012267	cg09165252	-	0.311103	1.46801e-16	3.17071	0.00345594	0.0489833	-1.87625	0.0520287	NA
chr6	168053860	168053859	cg01050810	-	0.331513	8.09916e-17	3.16983	0.0034638	0.0489833	-1.87497	0.0739502	NA
chr3	72788184	72788183	cg04365224	-	0.378982	-1.55041e-17	3.1697	0.00346492	0.0489833	-1.87211	0.0519045	NA
chr19	58038634	58038633	cg16697731	+	0.354078	-3.82981e-16	3.16869	0.00347397	0.0489833	-1.87939	0.0555826	ZNF549
chr15	92611409	92611408	cg16942643	-	-0.302568	-3.20138e-16	-3.16847	0.00347592	0.0489833	-1.8796	-0.0524105	SLCO3A1
chr15	60942550	60942549	cg01437142	+	-0.370565	-3.16668e-16	-3.16802	0.00348001	0.0489833	-1.86865	-0.0654715	RORA
chr19	58038690	58038689	cg01601746	-	0.643812	-4.18285e-16	3.1673	0.00348648	0.0489833	-1.878	0.0885752	ZNF549
chr2	26466579	26466578	cg01655552	+	-0.801565	5.77229e-16	-3.16726	0.00348676	0.0489833	-1.8813	-0.126861	HADHA
chr1	153643633	153643632	cg13209085	+	-0.394466	-3.99935e-17	-3.16175	0.0035367	0.0495889	-1.86409	-0.0810209	ILF2
chr7	50132765	50132764	cg07750378	+	0.58217	3.65159e-16	3.16024	0.00355047	0.0496081	-1.8814	0.0940599	SPATA48
chr10	92618064	92618063	cg26332534	+	0.546134	7.79948e-17	3.15965	0.00355587	0.0496081	-1.89288	0.109865	HTR7
chr5	68628726	68628725	cg17304295	+	0.373718	1.98599e-16	3.15935	0.00355856	0.0496081	-1.89641	0.0573223	CCDC125
chr5	153862395	153862394	cg19504702	-	0.574211	2.15106e-16	3.15828	0.00356839	0.0496498	-1.90197	0.0971526	HAND1
chr6	164460976	164460975	cg02530175	-	0.488837	-1.49159e-16	3.15504	0.00359834	0.0498989	-1.89318	0.0741463	NA
chr1	18081795	18081794	cg26170654	-	-0.424564	4.9399e-18	-3.15485	0.00360003	0.0498989	-1.89899	-0.064223	ACTL8
chr8	88534883	88534882	cg02516577	+	0.335951	-1.02416e-16	3.15328	0.00361463	0.0500059	-1.88834	0.0568754	NA
chr15	79576433	79576432	cg15981071	+	0.323409	3.36103e-18	3.1517	0.00362938	0.0501144	-1.89871	0.0537515	ANKRD34C
chr10	104178972	104178971	cg09510780	+	-0.308124	3.82994e-17	-3.14942	0.00365074	0.050227	-1.91802	-0.0562704	FBXL15
chr10	135048063	135048062	cg00228708	+	0.312503	-1.76074e-16	3.14854	0.003659	0.050227	-1.8928	0.0574535	VENTX
chr2	92262464	92262463	cg04944682	+	0.515154	2.4858e-16	3.14851	0.00365922	0.050227	-1.92372	0.0805881	NA
chr3	136537695	136537694	cg13621410	+	0.332532	2.59802e-17	3.14788	0.00366519	0.050227	-1.92087	0.062454	SLC35G2
chr11	113929165	113929164	cg25101936	-	0.316761	-5.39933e-17	3.14554	0.0036873	0.0504348	-1.91955	0.0568382	ZBTB16
chr19	56988703	56988702	cg24732137	+	0.493711	-1.78514e-16	3.14338	0.00370782	0.0506201	-1.92037	0.0601667	ZNF667
chr2	47499522	47499521	cg24539668	-	0.618209	2.01553e-16	3.1413	0.0037277	0.0507275	-1.93058	0.0760959	NA
chr6	54835420	54835419	cg11678739	-	-0.65478	3.52244e-16	-3.14102	0.00373036	0.0507275	-1.93476	-0.081354	NA
chr18	35065387	35065386	cg15139644	-	0.657131	4.31079e-16	3.14037	0.00373664	0.0507275	-1.93122	0.0861231	CELF4
chr5	65018156	65018155	cg24907970	+	-0.278643	4.0251e-16	-3.13764	0.00376289	0.0509886	-1.92685	-0.0571177	NLN
chr11	32009005	32009004	cg03730428	+	0.661945	2.25948e-16	3.13522	0.00378636	0.0510862	-1.95363	0.110458	RCN1
chr7	2451796	2451795	cg05278384	-	-0.330861	-2.22912e-16	-3.13521	0.00378645	0.0510862	-1.92973	-0.0547678	CHST12
chr19	49339398	49339397	cg24725522	+	-0.509527	5.50233e-16	-3.13366	0.00380158	0.0510862	-1.96376	-0.0754945	HSD17B14
chr8	102092806	102092805	cg04600055	-	0.277705	-4.04136e-16	3.13342	0.00380391	0.0510862	-1.95155	0.0518923	NA
chr10	134598360	134598359	cg09998430	+	0.539345	-8.34836e-18	3.13328	0.00380526	0.0510862	-1.93654	0.109734	NKX6-2
chr8	146154829	146154828	cg14019393	-	0.375495	2.77014e-16	3.13092	0.0038284	0.0511317	-1.96335	0.0805042	NA
chr1	98514083	98514082	cg00059034	+	0.387458	-1.23762e-16	3.12982	0.00383921	0.0511317	-1.95023	0.0964107	MIR137
chr3	139000408	139000407	cg25097241	-	-0.364842	-1.72605e-16	-3.12936	0.00384374	0.0511317	-1.95448	-0.0632676	NA
chr22	24113354	24113353	cg24646495	-	-0.304521	-1.49918e-16	-3.12896	0.00384768	0.0511317	-1.96239	-0.0576347	CHCHD10
chr21	24848613	24848612	cg09295090	-	0.383702	3.16045e-17	3.12879	0.00384939	0.0511317	-1.96175	0.0608622	NA
chr17	21028954	21028953	cg03228075	+	0.268947	2.01499e-16	3.12757	0.00386142	0.0511317	-1.96512	0.0530989	DHRS7B
chr2	20871003	20871002	cg10687131	+	0.396114	-2.02258e-16	3.12736	0.00386353	0.0511317	-1.95316	0.0550769	GDF7
chr6	62996184	62996183	cg18134312	-	0.390472	-1.55854e-16	3.12712	0.0038659	0.0511317	-1.97901	0.0638367	KHDRBS2
chr14	76605057	76605056	cg22916722	+	0.624242	-2.78206e-16	3.12651	0.00387201	0.0511317	-1.95653	0.0791565	NA
chr7	104943516	104943515	cg00082656	+	-0.261811	-4.56015e-16	-3.12526	0.00388445	0.0511605	-1.96281	-0.0515901	SRPK2
chr6	161865732	161865731	cg20054739	-	0.514305	-7.76289e-17	3.12487	0.00388828	0.0511605	-1.97616	0.0827598	PRKN
chr1	24098942	24098941	cg14222916	-	-0.307526	9.35531e-17	-3.12359	0.00390107	0.051236	-1.96928	-0.057725	ELOA-AS1
chr10	31870977	31870976	cg17739908	-	0.270222	3.00866e-17	3.12256	0.00391145	0.051268	-1.96387	0.0648014	NA
chr1	78956846	78956845	cg03949391	-	0.664815	1.50108e-16	3.12194	0.00391763	0.051268	-1.98466	0.108466	PTGFR
chr3	196070038	196070037	cg17259931	-	0.391615	3.30248e-16	3.11742	0.00396327	0.0517512	-1.98241	0.0586034	TM4SF19
chr8	42235287	42235286	cg01701630	-	0.382085	9.74156e-17	3.11688	0.0039688	0.0517512	-1.97928	0.0537827	DKK4
chr6	105584710	105584709	cg14314653	+	-0.281494	1.05337e-16	-3.11515	0.00398638	0.0518873	-1.98212	-0.0535157	BVES
chr8	145726137	145726136	cg00533182	+	-0.458313	-2.18575e-16	-3.1143	0.00399512	0.051908	-1.98756	-0.0613249	GPT
chr7	48494609	48494608	cg02497785	-	0.399271	-3.10543e-16	3.11253	0.00401323	0.051955	-1.98624	0.0537426	ABCA13
chr22	44258573	44258572	cg15471953	+	0.491599	-1.36704e-16	3.11235	0.00401507	0.051955	-2.00583	0.0615151	SULT4A1
chr17	201676	201675	cg27562023	+	-0.329743	1.97325e-16	-3.11164	0.00402238	0.051955	-2.00528	-0.050157	RPH3AL
chr11	20177853	20177852	cg04290346	-	0.455966	-6.54858e-17	3.11116	0.00402736	0.051955	-1.98808	0.0646989	DBX1
chr6	30882709	30882708	cg16958594	+	0.340386	-7.42678e-17	3.10879	0.00405179	0.0521776	-1.99964	0.0630509	GTF2H4
chr11	48509779	48509778	cg13319761	+	0.875543	-8.84709e-17	3.10245	0.00411811	0.0529378	-2.01509	0.182498	OR4A47
chr2	121621409	121621408	cg10310616	-	0.49513	-5.49474e-16	3.10136	0.00412957	0.0529471	-2.0146	0.086509	GLI2
chr3	181438217	181438216	cg05513806	-	0.501602	4.46691e-17	3.10069	0.0041367	0.0529471	-2.01312	0.0783063	SOX2-OT
chr8	1772085	1772084	cg24241805	-	-0.508836	1.63498e-16	-3.09982	0.00414589	0.0529471	-2.01402	-0.078336	ARHGEF10
chr11	59480739	59480738	cg10871044	+	-0.347853	-2.36031e-16	-3.09903	0.00415422	0.0529471	-2.03691	-0.0511856	OR10V1
chr19	51182809	51182808	cg22291265	+	0.526586	2.20093e-16	3.09893	0.00415535	0.0529471	-2.01189	0.0702268	SHANK1
chr7	17582719	17582718	cg22204915	+	-0.456133	-5.62701e-17	-3.09825	0.00416258	0.0529471	-2.02548	-0.0710186	NA
chr1	205819601	205819600	cg16334093	-	0.462334	-9.26722e-17	3.09674	0.00417861	0.0529954	-1.99959	0.0521252	PM20D1
chr3	37985210	37985209	cg00585187	-	0.336643	-6.94567e-17	3.09641	0.0041822	0.0529954	-2.0297	0.0755808	CTDSPL
chr8	20054373	20054372	cg04395689	+	0.39898	-4.42354e-17	3.09584	0.00418827	0.0529954	-2.03435	0.0533428	ATP6V1B2
chr14	73524741	73524740	cg05236446	-	0.423285	-5.00034e-16	3.09446	0.00420311	0.0530133	-2.03587	0.0946062	RBM25
chr10	4173666	4173665	cg12056581	+	0.392753	-1.30592e-16	3.09435	0.00420427	0.0530133	-2.04007	0.0673668	NA
chr12	130821963	130821962	cg24229701	-	0.521702	-4.21971e-16	3.09261	0.004223	0.0531363	-2.04555	0.0687457	PIWIL1
chr7	48494580	48494579	cg07045469	-	0.58682	-3.15503e-16	3.09208	0.00422867	0.0531363	-2.03862	0.083156	ABCA13
chr16	79627832	79627831	cg06938319	-	-0.395185	-9.87166e-17	-3.09049	0.00424592	0.0531854	-2.04123	-0.0504806	MAF
chr2	100016282	100016281	cg02796420	-	-0.308402	2.45707e-17	-3.09037	0.00424721	0.0531854	-2.04327	-0.0540246	EIF5B
chr7	157918648	157918647	cg00369443	-	0.463923	-1.27882e-16	3.08958	0.00425583	0.0532015	-2.04412	0.0988396	PTPRN2
chr11	19301188	19301187	cg21643619	+	0.55991	-9.94755e-18	3.08778	0.00427545	0.0533447	-2.04017	0.0676338	NA
chr17	13249750	13249749	cg25953493	-	0.31909	2.31491e-16	3.08672	0.00428694	0.0533447	-2.04921	0.0530424	NA
chr19	46181275	46181274	cg20434926	-	0.483102	3.38949e-16	3.08548	0.00430052	0.0533447	-2.05768	0.0837889	GIPR
chr2	233036915	233036914	cg12956890	-	0.359783	-3.16858e-16	3.08538	0.00430163	0.0533447	-2.06026	0.0633319	DIS3L2
chr17	46018777	46018776	cg05274534	+	0.285088	-1.37694e-16	3.08517	0.00430401	0.0533447	-2.04706	0.0671175	PNPO
chr3	155010157	155010156	cg13186811	+	-0.291551	4.74108e-16	-3.0844	0.00431247	0.0533586	-2.05486	-0.0514269	DWORF
chr2	220025713	220025712	cg13888838	-	-0.263777	-3.0876e-17	-3.08305	0.00432737	0.0533873	-2.05977	-0.0544544	NHEJ1
chr1	75602168	75602167	cg08272731	+	0.538817	1.23599e-16	3.08285	0.0043295	0.0533873	-2.04967	0.0852231	LHX8
chr11	71855753	71855752	cg24325954	+	-0.440523	2.68448e-16	-3.08068	0.00435355	0.0535421	-2.08421	-0.0793395	NA
chr12	13133034	13133033	cg23557964	+	0.369505	-5.79831e-16	3.08004	0.00436068	0.0535421	-2.06752	0.0717425	GPRC5D-AS1
chr3	193308170	193308169	cg17470397	+	0.336842	-2.62052e-16	3.07876	0.0043749	0.0535421	-2.07171	0.0587168	OPA1
chr2	66667102	66667101	cg16178603	-	0.592006	7.45579e-16	3.07848	0.00437811	0.0535421	-2.07243	0.0773427	MEIS1
chr16	74734231	74734230	cg00270291	+	0.699518	-2.09766e-16	3.0784	0.00437891	0.0535421	-2.06538	0.0680619	MLKL
chr3	181444871	181444870	cg14317285	+	0.317975	3.36848e-16	3.07411	0.00442712	0.0540407	-2.0391	0.0569551	SOX2-OT
chr11	64053639	64053638	cg26968245	+	0.302897	1.11131e-16	3.07343	0.00443483	0.0540439	-2.07705	0.0649919	BAD
chr1	90100013	90100012	cg00064255	-	0.593088	1.08854e-16	3.07006	0.00447303	0.0542535	-2.09549	0.110514	LRRC8C
chr15	76304551	76304550	cg25767649	+	0.362344	3.71881e-17	3.0684	0.00449199	0.0542535	-2.10241	0.0597817	NRG4
chr7	129931573	129931572	cg09132376	-	-0.325046	4.62087e-16	-3.06819	0.00449436	0.0542535	-2.08573	-0.0631486	CPA4
chr17	37762456	37762455	cg21046967	-	-0.327556	-3.19026e-17	-3.06738	0.00450365	0.0542535	-2.10688	-0.0661903	NEUROD2
chr6	28220798	28220797	cg01192291	+	-0.422738	-4.1861e-16	-3.06716	0.00450614	0.0542535	-2.10707	-0.0659099	ZKSCAN4
chr14	73915311	73915310	cg21902739	+	-0.329298	-2.28225e-17	-3.06698	0.00450825	0.0542535	-2.10518	-0.0552183	NUMB
chr11	46958092	46958091	cg24347903	-	0.319411	-6.66025e-16	3.06676	0.00451082	0.0542535	-2.10115	0.0710373	C11orf49
chr3	46925082	46925081	cg10955958	+	0.296513	2.27357e-16	3.06582	0.00452164	0.0542535	-2.08233	0.0548514	PTH1R
chr18	10526433	10526432	cg01442193	+	0.281521	-6.6364e-16	3.06568	0.00452322	0.0542535	-2.10398	0.0676565	NAPG
chr7	157919409	157919408	cg14141549	+	0.398008	2.32019e-17	3.06537	0.00452673	0.0542535	-2.09084	0.0786804	PTPRN2
chr2	72079414	72079413	cg24516106	+	0.35859	-1.85507e-16	3.06352	0.00454817	0.0544125	-2.10752	0.0522334	NA
chr15	34635400	34635399	cg20668887	+	-0.402926	-1.38778e-17	-3.06286	0.00455584	0.0544125	-2.08072	-0.108236	NOP10
chr6	32936897	32936896	cg27501451	-	0.312165	8.78204e-17	3.06182	0.00456784	0.0544125	-2.11114	0.0681086	BRD2
chr16	55690419	55690418	cg19391456	-	0.548653	-3.06612e-16	3.06164	0.00456996	0.0544125	-2.12436	0.0846797	SLC6A2
chr1	161697575	161697574	cg07385423	+	0.29433	1.73906e-16	3.06068	0.00458117	0.0544525	-2.10305	0.0698432	FCRLB
chr11	10510822	10510821	cg15829166	+	-0.289073	4.33139e-17	-3.05953	0.00459451	0.0544525	-2.11457	-0.0524555	AMPD3
chr2	159932827	159932826	cg04190225	+	0.335754	-2.66714e-16	3.05942	0.00459582	0.0544525	-2.1168	0.05827	TANC1
chr3	185046595	185046594	cg17420463	-	0.390003	-2.74954e-16	3.05831	0.00460888	0.0545156	-2.12227	0.0548299	MAP3K13
chr14	103686901	103686900	cg01882866	-	0.378013	-2.20256e-16	3.05681	0.0046265	0.0545156	-2.11764	0.0548952	NA
chr3	44283203	44283202	cg02904285	+	-0.254307	2.31423e-16	-3.05669	0.00462781	0.0545156	-2.10538	-0.05303	TOPAZ1
chr6	10422140	10422139	cg22267770	+	0.298312	3.58871e-17	3.05635	0.00463186	0.0545156	-2.13399	0.0504393	TFAP2A
chr9	98368640	98368639	cg16651274	-	0.375551	-1.5233e-16	3.05473	0.00465102	0.0545156	-2.13779	0.0598513	NA
chr3	56207956	56207955	cg17288126	+	-0.448843	2.33103e-16	-3.05365	0.00466379	0.0545156	-2.13963	-0.0785568	ERC2
chr12	112279317	112279316	cg07878373	+	-0.296926	2.12992e-16	-3.05357	0.00466467	0.0545156	-2.12156	-0.0725432	MAPKAPK5
chr16	86664227	86664226	cg26348314	+	0.347964	-3.89906e-17	3.05349	0.00466567	0.0545156	-2.127	0.0678275	NA
chr8	128921818	128921817	cg07819108	+	-0.363697	-1.558e-16	-3.05201	0.00468323	0.0545156	-2.1297	-0.0621954	PVT1
chr6	99872787	99872786	cg05491930	+	-0.252018	-9.4949e-17	-3.05155	0.00468869	0.0545156	-2.11496	-0.0515073	PNISR
chr3	160395074	160395073	cg11896170	-	0.271603	4.01582e-16	3.05128	0.00469199	0.0545156	-2.13883	0.050221	ARL14
chr11	131707667	131707666	cg23544472	-	-0.512061	4.25007e-17	-3.05067	0.00469916	0.0545156	-2.13257	-0.0711421	NTM
chr2	23613281	23613280	cg20860188	+	0.484928	-1.63715e-16	3.0499	0.00470847	0.0545156	-2.12841	0.0816171	KLHL29
chr10	43600707	43600706	cg00803088	+	-0.486501	2.4568e-16	-3.04961	0.00471188	0.0545156	-2.15579	-0.10136	RET
chr8	52321554	52321553	cg06534901	-	0.369338	6.66242e-17	3.04946	0.00471373	0.0545156	-2.13833	0.0608551	PXDNL
chr6	30860266	30860265	cg09810078	-	-0.446401	-5.74627e-17	-3.0474	0.00473836	0.0546388	-2.15804	-0.0770521	DDR1
chr10	103051322	103051321	cg18800771	+	-0.443659	3.71231e-16	-3.04732	0.00473943	0.0546388	-2.15681	-0.0841145	NA
chr1	160039910	160039909	cg04975598	+	0.37386	2.06215e-16	3.04546	0.00476182	0.0548099	-2.14868	0.0538096	KCNJ10
chr8	22061236	22061235	cg23043779	+	0.365273	7.91129e-16	3.04193	0.00480467	0.0552156	-2.1612	0.0554109	BMP1
chr16	47882396	47882395	cg09487575	-	0.443175	6.09322e-17	3.04068	0.00481999	0.0553042	-2.1706	0.0731382	NA
chr14	75943474	75943473	cg19004811	-	-0.381801	3.84024e-16	-3.0394	0.0048356	0.055308	-2.17247	-0.0585078	NA
chr7	123384728	123384727	cg14040746	-	0.366633	-2.72243e-16	3.03889	0.00484188	0.055308	-2.17018	0.0644524	WASL
chr11	118095740	118095739	cg27304798	+	0.318943	-1.78473e-16	3.03789	0.00485425	0.055308	-2.18203	0.0582433	JAML
chr6	154864461	154864460	cg09864386	+	0.403914	7.53521e-16	3.03768	0.00485682	0.055308	-2.16596	0.0515642	NA
chr19	18266835	18266834	cg27648858	-	-0.700015	6.72422e-16	-3.03665	0.0048695	0.055308	-2.18396	-0.130942	PIK3R2
chr20	24929696	24929695	cg27641239	+	0.239622	-4.88364e-16	3.03643	0.00487216	0.055308	-2.1596	0.0517418	CST7
chr11	6291626	6291625	cg13580265	-	0.411763	3.29435e-16	3.03632	0.00487362	0.055308	-2.1714	0.0575738	CCKBR
chr7	70160499	70160498	cg03338740	+	0.377054	2.75821e-16	3.03439	0.00489749	0.0554361	-2.17922	0.0533643	AUTS2
chr18	514364	514363	cg12924510	-	0.461684	4.23706e-16	3.03369	0.00490624	0.0554361	-2.18872	0.0886747	NA
chr5	175969440	175969439	cg16732780	-	0.381573	1.65666e-16	3.03324	0.00491176	0.0554361	-2.18898	0.0631296	CDHR2
chr13	92003411	92003410	cg10740663	-	-0.241897	-1.52032e-16	-3.03276	0.00491776	0.0554361	-2.17931	-0.0508425	MIR17HG
chr12	6184356	6184355	cg03761750	-	0.455591	4.11509e-16	3.03205	0.00492667	0.0554361	-2.19088	0.0828923	VWF
chr9	27460982	27460981	cg24578343	-	0.296579	-1.08285e-16	3.03139	0.00493493	0.0554361	-2.18053	0.0525849	MOB3B
chr11	8615872	8615871	cg02811074	+	0.440591	1.59567e-16	3.03046	0.0049465	0.0554361	-2.18276	0.0813634	STK33
chr1	29563579	29563578	cg13399697	+	1.07646	8.92298e-17	3.02914	0.00496315	0.0554361	-2.19842	0.184951	PTPRU
chr13	110386268	110386267	cg02030958	+	-0.374148	1.93801e-16	-3.02894	0.00496557	0.0554361	-2.19499	-0.0622613	NA
chr2	119612383	119612382	cg18173235	-	0.575203	-2.62756e-16	3.02853	0.00497071	0.0554361	-2.18725	0.0789778	NA
chr5	88080977	88080976	cg06376782	-	0.369595	-4.98394e-17	3.02785	0.00497934	0.0554361	-2.18141	0.0540364	MEF2C
chr20	18487772	18487771	cg26234223	-	0.419807	-4.365e-16	3.02774	0.00498068	0.0554361	-2.18092	0.057238	SEC23B
chr12	132348640	132348639	cg04455286	+	-0.383851	-7.17606e-17	-3.02696	0.00499053	0.0554361	-2.1922	-0.073233	NA
chr5	87962845	87962844	cg20857794	-	-0.332361	-5.57226e-16	-3.0266	0.00499516	0.0554361	-2.18536	-0.0556185	LINC00461
chr14	31494238	31494237	cg05081614	-	-0.330597	-4.29127e-16	-3.02626	0.0049994	0.0554361	-2.19323	-0.0501469	AP4S1
chr14	77607223	77607222	cg26432256	-	0.338558	4.33681e-19	3.0255	0.00500905	0.0554585	-2.18434	0.0516776	ZDHHC22
chr8	75765825	75765824	cg16928427	-	-0.594298	4.21809e-16	-3.02432	0.00502401	0.0555394	-2.17568	-0.125404	PI15
chr5	125930018	125930017	cg25476565	+	0.509922	7.18121e-16	3.02217	0.00505153	0.0557128	-2.21993	0.0907603	ALDH7A1
chr11	86383697	86383696	cg02493602	+	-0.611991	1.6057e-16	-3.02187	0.00505532	0.0557128	-2.20408	-0.0944143	ME3
chr5	139076601	139076600	cg03635671	-	0.52294	-7.00178e-16	3.02103	0.00506613	0.0557128	-2.20593	0.0755614	NA
chr1	212420876	212420875	cg01585164	-	-0.365515	-1.66967e-17	-3.0207	0.00507038	0.0557128	-2.20922	-0.0577433	NA
chr7	968578	968577	cg10426163	+	0.522011	4.1796e-17	3.0193	0.00508835	0.0557226	-2.21663	0.0777557	ADAP1
chr14	104604402	104604401	cg11777419	+	-0.493225	-2.29634e-16	-3.01737	0.00511327	0.0557226	-2.21018	-0.0745732	KIF26A
chr6	36253027	36253026	cg15634980	+	0.400872	1.91795e-16	3.01708	0.00511697	0.0557226	-2.20832	0.053665	PNPLA1
chr4	107957431	107957430	cg13139972	-	0.894208	5.34485e-16	3.01676	0.00512117	0.0557226	-2.22281	0.129077	DKK2
chr13	99435065	99435064	cg07312696	-	0.243312	3.37783e-16	3.01577	0.00513392	0.0557226	-2.18422	0.0549189	NA
chr11	74384523	74384522	cg09975397	+	0.316481	-1.02349e-16	3.01491	0.00514513	0.0557226	-2.22612	0.0529692	NA
chr5	118785326	118785325	cg15028082	+	0.34756	1.83555e-16	3.01448	0.00515077	0.0557226	-2.22721	0.0745251	HSD17B4
chr7	949391	949390	cg14597098	-	0.562837	-2.68313e-16	3.01425	0.00515372	0.0557226	-2.22937	0.0849002	ADAP1
chr11	61355318	61355317	cg08134631	+	0.502266	4.27636e-16	3.01299	0.00517018	0.0557226	-2.22332	0.083429	NA
chr16	46461710	46461709	cg10115075	+	0.467591	-2.43322e-16	3.01285	0.00517203	0.0557226	-2.24075	0.0822782	NA
chr19	863137	863136	cg02813298	-	0.575198	-4.34223e-17	3.01275	0.00517337	0.0557226	-2.22642	0.106222	CFD
chr10	105212237	105212236	cg14159304	+	0.717325	-1.07076e-15	3.01268	0.00517419	0.0557226	-2.22573	0.120538	CALHM2
chr3	196705743	196705742	cg21434132	-	0.499937	2.02529e-16	3.0113	0.00519229	0.0557226	-2.20797	0.0772344	NA
chr6	10414351	10414350	cg24869601	-	0.419168	4.24465e-16	3.01085	0.00519823	0.0557226	-2.21775	0.0721649	TFAP2A
chr1	206730840	206730839	cg23520347	-	-0.895129	-6.79361e-16	-3.01048	0.00520317	0.0557226	-2.2203	-0.138029	RASSF5
chr20	47013688	47013687	cg07019386	+	0.332071	6.02057e-16	3.00994	0.00521021	0.0557226	-2.22894	0.0571334	NA
chr11	68778746	68778745	cg27081634	+	0.437759	-2.15431e-16	3.0094	0.00521739	0.0557226	-2.23246	0.0575469	MRGPRF
chr5	50679148	50679147	cg16318053	-	0.604775	-2.01662e-16	3.008	0.00523585	0.0557226	-2.22631	0.0850427	ISL1
chr11	38569468	38569467	cg25282574	+	0.422506	9.50439e-17	3.0073	0.00524515	0.0557226	-2.24312	0.0731313	NA
chr5	68628241	68628240	cg02580917	-	0.375064	-1.14654e-17	3.00715	0.00524706	0.0557226	-2.23881	0.0746154	CCDC125
chr6	74072243	74072242	cg20048521	-	0.373779	2.02827e-16	3.00661	0.00525427	0.0557226	-2.24062	0.0695489	KHDC3L
chr7	16921700	16921699	cg11039314	-	0.355771	1.69136e-17	3.00629	0.00525847	0.0557226	-2.24636	0.0545216	AGR3
chr11	75063579	75063578	cg13687797	+	0.551925	1.35308e-16	3.00606	0.00526159	0.0557226	-2.22315	0.0605938	ARRB1
chr10	134407913	134407912	cg06715410	+	-0.3961	-1.12974e-16	-3.00515	0.00527361	0.0557226	-2.21293	-0.0730334	INPP5A
chr3	29458223	29458222	cg02891956	-	0.457002	1.04897e-16	3.00504	0.00527508	0.0557226	-2.23664	0.0768625	RBMS3
chr19	39569532	39569531	cg18138085	-	0.267666	-1.1498e-16	3.00427	0.00528535	0.0557226	-2.23851	0.050893	NA
chr4	118006751	118006750	cg07837556	-	0.525768	1.32896e-16	3.00386	0.00529086	0.0557226	-2.23803	0.0808188	TRAM1L1
chr7	6286150	6286149	cg19934194	-	-0.331259	-4.75694e-17	-3.00346	0.00529622	0.0557226	-2.24573	-0.0700153	CYTH3
chr10	125851133	125851132	cg07790279	+	-0.336787	-3.84946e-16	-3.00322	0.00529946	0.0557226	-2.24121	-0.0553602	CHST15
chr4	95506742	95506741	cg02529459	+	-0.266498	3.61148e-16	-3.00307	0.00530144	0.0557226	-2.23772	-0.0632524	PDLIM5
chr11	109785848	109785847	cg05505103	-	-0.449565	-2.60073e-17	-3.00108	0.00532818	0.055809	-2.25232	-0.0743935	NA
chr3	169975156	169975155	cg21140290	-	-0.266982	4.55907e-16	-3.00104	0.00532866	0.055809	-2.24933	-0.0551762	PRKCI
chr18	74961967	74961966	cg03659519	-	0.854974	8.32776e-16	2.99911	0.00535468	0.055809	-2.26448	0.140633	GALR1
chr8	50969235	50969234	cg16514183	+	0.360997	-1.6614e-16	2.99904	0.00535559	0.055809	-2.22735	0.0575564	SNTG1
chr7	104004515	104004514	cg16636104	-	0.621122	-1.39862e-16	2.99831	0.00536547	0.055809	-2.26543	0.0942979	LHFPL3
chr6	31806479	31806478	cg17794996	-	0.356036	3.9774e-16	2.99784	0.00537194	0.055809	-2.25258	0.0712138	C6orf48
chr2	181973555	181973554	cg00841793	-	0.422664	1.8117e-16	2.99697	0.00538365	0.055809	-2.23965	0.112143	NA
chr11	65196697	65196696	cg13119578	+	-0.303737	2.69966e-16	-2.99667	0.00538784	0.055809	-2.2511	-0.0539957	NEAT1
chr11	82611594	82611593	cg05009394	+	0.315926	-2.06812e-16	2.99596	0.00539751	0.055809	-2.24959	0.0702161	DDIAS
chr17	80797949	80797948	cg07114009	+	-0.457693	1.97758e-16	-2.99546	0.00540424	0.055809	-2.2701	-0.0686844	TBCD
chr5	87441970	87441969	cg26081841	+	0.315497	1.11131e-16	2.99539	0.00540516	0.055809	-2.26509	0.056499	NA
chr10	125651086	125651085	cg12164321	-	0.473768	-2.91759e-16	2.99508	0.00540944	0.055809	-2.26577	0.0680208	CPXM2
chr7	151000588	151000587	cg17774233	-	-0.436377	1.04219e-17	-2.99412	0.00542258	0.055809	-2.24703	-0.0735768	NA
chr3	184347155	184347154	cg02888715	-	0.33973	-8.58688e-17	2.99408	0.00542317	0.055809	-2.251	0.0505506	NA
chr11	64472175	64472174	cg08439659	+	0.386963	-2.91633e-16	2.99347	0.00543149	0.055809	-2.26966	0.0519173	NRXN2
chr17	74787697	74787696	cg04111293	-	0.401485	-6.91098e-16	2.9921	0.00545031	0.055809	-2.26241	0.0587108	NA
chr9	35731639	35731638	cg00833393	-	-0.251691	5.1093e-16	-2.99198	0.00545188	0.055809	-2.28106	-0.0505878	CREB3
chr11	86383724	86383723	cg15698545	+	-0.430647	5.71903e-16	-2.99154	0.0054579	0.055809	-2.27146	-0.0645177	ME3
chr5	40840514	40840513	cg27373952	-	-0.394649	3.13768e-16	-2.99118	0.00546289	0.055809	-2.28025	-0.0611753	CARD6
chr19	2282440	2282439	cg22007861	-	0.340736	-3.48246e-16	2.98943	0.00548705	0.055809	-2.27177	0.0593699	PEAK3
chr1	94344170	94344169	cg18800136	+	0.305712	-3.01537e-16	2.98869	0.00549725	0.055809	-2.27984	0.066307	DNTTIP2
chr11	106788831	106788830	cg13715467	+	-0.490601	4.41108e-16	-2.98868	0.00549745	0.055809	-2.28236	-0.0599608	GUCY1A2
chr5	68628546	68628545	cg01291715	+	0.794752	-2.86192e-16	2.98811	0.00550537	0.055809	-2.29779	0.119653	CCDC125
chr18	74961965	74961964	cg10122698	-	0.715443	7.58399e-17	2.98796	0.00550745	0.055809	-2.29154	0.116976	GALR1
chr9	131799316	131799315	cg04317031	-	0.307747	2.64579e-17	2.98789	0.00550836	0.055809	-2.26693	0.0504481	MIGA2
chr11	76368495	76368494	cg16098618	-	-0.381161	-6.71477e-16	-2.98732	0.00551633	0.055809	-2.2792	-0.0585004	NA
chr1	226251511	226251510	cg03281368	-	0.31657	-6.657e-17	2.98659	0.00552648	0.055809	-2.28012	0.0656304	H3F3A
chr10	133775763	133775762	cg26869506	-	-0.378703	1.71832e-16	-2.98602	0.00553448	0.055809	-2.28856	-0.0528884	NA
chr5	566411	566410	cg21544219	+	0.34812	-2.61076e-16	2.9858	0.0055375	0.055809	-2.26434	0.0575537	NA
chr14	88097222	88097221	cg26252794	+	0.320472	-1.58185e-16	2.98533	0.00554399	0.055809	-2.29677	0.0525551	NA
chr5	88590118	88590117	cg18650998	+	0.379748	-2.69316e-16	2.9849	0.00555013	0.055809	-2.28694	0.0920471	NA
chr11	134820067	134820066	cg02466728	+	0.303042	3.17536e-17	2.98451	0.00555554	0.055809	-2.28896	0.0545726	NA
chr2	152146479	152146478	cg15747933	+	0.441009	-1.14573e-16	2.98312	0.00557505	0.0559276	-2.29705	0.0951421	NMI
chr13	49951282	49951281	cg13753281	-	0.405344	-5.10022e-16	2.98131	0.00560041	0.0559323	-2.26207	0.072971	CAB39L
chr20	57873034	57873033	cg06777472	-	0.334704	3.85976e-17	2.98125	0.00560129	0.0559323	-2.29557	0.0545473	EDN3
chr4	66535404	66535403	cg12682684	-	0.405937	1.00831e-16	2.98103	0.00560437	0.0559323	-2.28737	0.0595388	EPHA5
chr3	172166289	172166288	cg21310911	-	0.531637	-1.68106e-16	2.98038	0.0056136	0.0559323	-2.30491	0.0807732	GHSR
chr2	152145111	152145110	cg25950728	+	0.319543	-5.70087e-16	2.97999	0.0056191	0.0559323	-2.30049	0.0541891	NMI
chr2	46926197	46926196	cg21417244	+	-0.343213	-1.22623e-16	-2.97981	0.00562172	0.0559323	-2.29777	-0.0553398	SOCS5
chr17	26903873	26903872	cg15835620	+	-0.323315	-4.14131e-16	-2.9787	0.00563742	0.0560117	-2.29262	-0.0567391	ALDOC
chr1	247275345	247275344	cg23695504	+	0.632886	-1.17528e-16	2.97754	0.00565388	0.0560812	-2.29517	0.0925513	C1orf229
chr16	74734252	74734251	cg19450240	-	0.889837	2.70969e-16	2.97712	0.00565985	0.0560812	-2.30929	0.108213	MLKL
chr6	105584692	105584691	cg16260785	+	-0.38989	-2.9989e-16	-2.97083	0.00575013	0.0565898	-2.32759	-0.0809136	BVES
chr14	21493854	21493853	cg03252361	+	0.457968	1.07987e-16	2.97012	0.00576041	0.0565898	-2.31429	0.0906361	NDRG2
chr11	33081127	33081126	cg17485717	+	0.318489	1.34184e-16	2.96955	0.00576867	0.0565898	-2.27575	0.0513218	TCP11L1
chr7	106301768	106301767	cg15017411	-	0.845678	4.13732e-16	2.96923	0.00577331	0.0565898	-2.31366	0.14491	CCDC71L
chr7	80548617	80548616	cg12850675	+	0.435377	5.09575e-17	2.96827	0.00578728	0.0565898	-2.31711	0.0783972	SEMA3C
chr12	7073241	7073240	cg19794481	-	-0.31658	-1.23545e-16	-2.96788	0.00579288	0.0565898	-2.32558	-0.0516992	MIR141
chr2	66667550	66667549	cg11433622	-	0.592456	3.33609e-16	2.9674	0.00579993	0.0565898	-2.32502	0.0828533	MEIS1
chr18	10454685	10454684	cg05627083	-	-0.321435	9.99092e-17	-2.96732	0.0058011	0.0565898	-2.30216	-0.0726601	APCDD1
chr11	71711022	71711021	cg03041532	+	-0.34652	2.42794e-16	-2.96694	0.00580662	0.0565898	-2.33867	-0.0520234	IL18BP
chr1	165599604	165599603	cg06961122	-	-0.409903	-5.56196e-17	-2.96662	0.00581123	0.0565898	-2.31108	-0.0752063	MGST3
chr4	83482927	83482926	cg01829024	+	0.402251	4.16117e-16	2.96615	0.00581817	0.0565898	-2.29813	0.0623383	TMEM150C
chr12	21418930	21418929	cg10832076	+	0.329335	-9.80119e-17	2.96358	0.00585582	0.0565898	-2.3306	0.0522791	SLCO1A2
chr1	155829550	155829549	cg25446086	+	0.35631	-3.09214e-16	2.96328	0.00586034	0.0565898	-2.33395	0.0655652	GON4L
chr2	55458695	55458694	cg02717117	+	0.411004	-1.47994e-16	2.96265	0.00586955	0.0565898	-2.34035	0.0513782	CLHC1
chr16	2653502	2653501	cg25000382	-	-0.372786	2.24416e-16	-2.9619	0.0058806	0.0565898	-2.34979	-0.0767009	LOC652276
chr3	7724718	7724717	cg21032008	-	0.317014	-2.28116e-16	2.9619	0.00588066	0.0565898	-2.30935	0.0522669	GRM7
chr12	124779533	124779532	cg27504292	-	0.320798	1.72903e-16	2.96157	0.00588548	0.0565898	-2.32905	0.0611664	RFLNA
chr8	43406412	43406411	cg18981999	-	0.322564	2.8856e-16	2.96141	0.00588791	0.0565898	-2.34399	0.0511768	NA
chr18	13452081	13452080	cg19657157	-	0.382569	3.06124e-16	2.96115	0.00589168	0.0565898	-2.33665	0.0589291	LDLRAD4
chr1	151810888	151810887	cg15015892	-	0.443829	-4.84638e-16	2.9608	0.00589684	0.0565898	-2.32985	0.0543045	C2CD4D
chr21	43324039	43324038	cg02590715	+	0.343698	1.81021e-16	2.96061	0.00589977	0.0565898	-2.31048	0.0542463	C2CD2
chr6	13680302	13680301	cg18677330	+	-0.511421	-2.99009e-16	-2.96001	0.00590867	0.0565898	-2.34289	-0.0693392	RANBP9
chr16	1358986	1358985	cg12684190	+	-0.343448	-1.32124e-16	-2.95996	0.00590937	0.0565898	-2.33258	-0.0529665	UBE2I
chr20	43977079	43977078	cg14567489	+	0.349976	-1.18266e-16	2.95989	0.00591041	0.0565898	-2.35233	0.0766133	SDC4
chr11	22851906	22851905	cg21222911	+	-0.338514	7.79474e-17	-2.95984	0.00591108	0.0565898	-2.34618	-0.0556237	SVIP
chr2	62104242	62104241	cg12168100	+	-0.343192	4.50256e-16	-2.95966	0.00591376	0.0565898	-2.33502	-0.0697451	CCT4
chr3	159943319	159943318	cg23851169	-	-0.283116	-3.57963e-16	-2.95793	0.00593952	0.0566453	-2.34995	-0.051039	C3orf80
chr3	159364475	159364474	cg01364862	+	-0.34737	2.37766e-16	-2.95776	0.00594202	0.0566453	-2.35456	-0.0596931	IQCJ-SCHIP1
chr2	242499013	242499012	cg03600687	-	0.886936	-2.56739e-16	2.9577	0.00594296	0.0566453	-2.34173	0.149427	BOK
chr3	13859126	13859125	cg00862016	-	0.236396	2.48689e-16	2.95639	0.0059625	0.0566497	-2.35713	0.0510454	NA
chr12	58290453	58290452	cg24235581	+	0.406053	-2.28665e-16	2.95592	0.00596954	0.0566497	-2.36119	0.0694214	NA
chr17	45056326	45056325	cg20697767	+	-0.263452	3.95734e-17	-2.95586	0.00597049	0.0566497	-2.34607	-0.0599007	GOSR2
chr6	27219300	27219299	cg05121987	-	0.317154	1.79842e-17	2.95377	0.00600192	0.0566497	-2.36232	0.0676077	PRSS16
chr7	79083446	79083445	cg04652097	+	0.635615	-2.99131e-16	2.9537	0.00600296	0.0566497	-2.35831	0.091859	MAGI2
chr2	152830573	152830572	cg21376136	+	0.308061	2.03423e-16	2.9534	0.00600747	0.0566497	-2.33869	0.0564319	CACNB4
chr5	140480942	140480941	cg26476502	+	0.40469	-8.89263e-16	2.95301	0.00601331	0.0566497	-2.36464	0.0757721	PCDHB3
chr14	104600551	104600550	cg26120093	+	-0.322923	-2.43674e-17	-2.9528	0.00601647	0.0566497	-2.36164	-0.0528711	KIF26A
chr10	125651392	125651391	cg27003782	-	0.791774	-1.87133e-16	2.95236	0.00602317	0.0566497	-2.37506	0.133675	CPXM2
chr19	44405434	44405433	cg08633290	+	-0.416286	-2.58311e-17	-2.95205	0.00602776	0.0566497	-2.36087	-0.0634955	LOC100505715
chr11	59015339	59015338	cg27471192	-	0.323883	5.16731e-16	2.95195	0.00602938	0.0566497	-2.36276	0.051183	NA
chr7	99680279	99680278	cg15571730	+	0.397682	-2.63461e-17	2.95144	0.00603702	0.0566497	-2.34504	0.0781169	ZNF3
chr7	45977068	45977067	cg23532927	-	0.282849	-3.48842e-16	2.95029	0.00605441	0.056716	-2.37138	0.0513821	NA
chr12	130822675	130822674	cg23887609	-	0.587538	-1.85615e-16	2.94969	0.00606363	0.056716	-2.36921	0.100054	PIWIL1
chr8	65282186	65282185	cg25260137	+	0.769864	-9.67379e-17	2.94943	0.00606751	0.056716	-2.36495	0.0984128	MIR124-2HG
chr2	33599132	33599131	cg21593161	-	-0.298356	7.69241e-17	-2.9485	0.00608167	0.0567752	-2.35239	-0.0598861	LTBP1
chr6	24925386	24925385	cg16544737	-	-0.363993	-1.20455e-16	-2.94778	0.00609276	0.0568058	-2.35311	-0.0560681	RIPOR2
chr16	49499614	49499613	cg00717364	+	0.386752	1.0571e-16	2.94388	0.00615253	0.057188	-2.37622	0.0544461	NA
chr2	191333799	191333798	cg23279380	-	0.299527	3.04256e-16	2.94288	0.00616791	0.057188	-2.36268	0.0507453	MFSD6
chr15	77559507	77559506	cg26578323	-	-0.314101	1.74557e-17	-2.94266	0.00617141	0.057188	-2.38577	-0.0509789	PEAK1
chr16	49620537	49620536	cg27151770	+	-0.344622	-3.76218e-17	-2.94141	0.00619067	0.057188	-2.38574	-0.0558492	ZNF423
chr14	37642391	37642390	cg12945428	+	-0.31941	4.30808e-16	-2.94139	0.00619104	0.057188	-2.38307	-0.0526098	SLC25A21
chr1	36042987	36042986	cg07167423	-	0.710899	1.50162e-16	2.94135	0.00619169	0.057188	-2.38609	0.113745	PSMB2
chr2	947516	947515	cg23953176	-	0.418912	-2.24484e-16	2.94115	0.00619472	0.057188	-2.39582	0.0612519	SNTG2
chr6	131337170	131337169	cg03442861	-	-0.249522	-3.01218e-16	-2.94102	0.00619675	0.057188	-2.36486	-0.0579961	EPB41L2
chr12	45608692	45608691	cg02278646	-	0.31128	3.46077e-16	2.93973	0.00621676	0.0572999	-2.37612	0.0535608	ANO6
chr14	21095415	21095414	cg13663855	+	0.34554	6.15637e-16	2.93892	0.00622946	0.0573442	-2.37099	0.0744639	NA
chr7	73938449	73938448	cg01896918	-	0.36493	-4.61111e-16	2.93686	0.00626161	0.0575496	-2.39975	0.0616853	GTF2IRD1
chr5	154338062	154338061	cg05682442	-	-0.651294	-2.02095e-16	-2.93505	0.00629003	0.0575496	-2.41366	-0.10698	MRPL22
chr4	111557895	111557894	cg05522383	-	-0.351991	-1.75478e-16	-2.93447	0.00629927	0.0575496	-2.38486	-0.0581311	PITX2
chr7	120629644	120629643	cg14836499	-	0.418659	6.61363e-17	2.93404	0.00630604	0.0575496	-2.40453	0.0517312	CPED1
chr14	24020054	24020053	cg11723850	+	0.430645	-3.77086e-16	2.93353	0.00631405	0.0575496	-2.41071	0.0693959	THTPA
chr1	150670197	150670196	cg04414720	-	-0.737223	-4.49456e-16	-2.93332	0.0063173	0.0575496	-2.4046	-0.112618	GOLPH3L
chr8	69307032	69307031	cg06936286	-	1.11666	-2.73565e-16	2.93332	0.00631741	0.0575496	-2.40594	0.160375	C8orf34
chr6	31855009	31855008	cg13613346	+	0.435378	9.6765e-17	2.93313	0.00632038	0.0575496	-2.39302	0.117483	EHMT2
chr2	6354905	6354904	cg21660089	-	0.407312	9.39624e-16	2.93296	0.00632308	0.0575496	-2.40819	0.0663653	NA
chr15	68810697	68810696	cg13762801	-	-0.264046	-1.5786e-16	-2.93092	0.00635538	0.0577711	-2.38653	-0.0503838	NA
chr15	98047390	98047389	cg27128063	-	0.323022	-1.02349e-16	2.92949	0.00637819	0.057906	-2.40459	0.0529927	NA
chr1	151812422	151812421	cg08703872	+	-0.389854	-4.43032e-17	-2.92822	0.00639846	0.0579428	-2.40109	-0.0765726	C2CD4D
chr6	26988202	26988201	cg23532300	+	0.379495	-1.63552e-16	2.928	0.00640194	0.0579428	-2.40945	0.0690974	LINC00240
chr20	56078321	56078320	cg01330669	+	0.328739	-9.19078e-16	2.92722	0.00641441	0.0579428	-2.41602	0.0543971	CTCFL
chr6	169310569	169310568	cg02680710	-	-0.404539	2.2752e-16	-2.92663	0.00642397	0.0579428	-2.43302	-0.0692557	NA
chr13	90053524	90053523	cg17083685	+	0.44012	1.96024e-16	2.92649	0.00642621	0.0579428	-2.39215	0.0740789	NA
chr10	79552785	79552784	ch.10.1676711F	+	-0.484378	8.45678e-18	-2.92563	0.00643999	0.0579428	-2.40185	-0.0737211	DLG5
chr4	186347767	186347766	cg14332819	-	0.315447	-6.09322e-17	2.92425	0.00646222	0.0579428	-2.40252	0.0520309	C4orf47
chr19	41111348	41111347	cg07808231	-	-0.857515	-5.95498e-17	-2.92409	0.00646485	0.0579428	-2.43093	-0.134258	LTBP4
chr2	174056471	174056470	cg01094532	-	0.33404	2.65955e-16	2.92398	0.00646655	0.0579428	-2.41606	0.0569523	MAP3K20
chr1	10757903	10757902	cg23937582	-	-0.323661	1.22667e-16	-2.9231	0.00648088	0.0579428	-2.43003	-0.052085	CASZ1
chr12	54322397	54322396	cg09246829	-	0.36675	6.82831e-16	2.9226	0.00648893	0.0579428	-2.42385	0.0572199	NA
chr5	1594734	1594733	cg08422420	-	1.58856	-4.03757e-16	2.9225	0.00649046	0.0579428	-2.43878	0.222397	SDHAP3
chr13	51697182	51697181	cg20450401	-	0.293283	9.63585e-17	2.92244	0.00649144	0.0579428	-2.42104	0.0583018	C13orf42
chr3	42305187	42305186	cg19612450	+	0.565392	-7.08865e-16	2.92213	0.00649655	0.0579428	-2.40779	0.0585394	CCK
chr6	30975924	30975923	cg14267367	+	0.41521	1.06333e-16	2.92145	0.00650757	0.0579428	-2.42725	0.0705293	MUC22
chr2	38373910	38373909	cg19029016	+	0.309568	2.61401e-16	2.92127	0.00651052	0.0579428	-2.42735	0.0664065	CYP1B1-AS1
chr2	109064616	109064615	cg09590161	+	-0.33743	1.39754e-16	-2.92082	0.00651787	0.0579428	-2.41663	-0.0626229	GCC2
chr16	7374543	7374542	cg03391464	-	0.403016	1.95156e-16	2.91965	0.00653697	0.0580357	-2.44038	0.063595	RBFOX1
chr7	78400569	78400568	cg04379508	+	0.659967	5.78097e-16	2.91876	0.00655147	0.0580357	-2.4454	0.102149	MAGI2
chr1	3703895	3703894	cg13057898	-	-0.325526	2.06974e-16	-2.91871	0.00655229	0.0580357	-2.38869	-0.054267	LRRC47
chr1	33815751	33815750	cg05819172	-	0.292535	1.61031e-16	2.91681	0.00658344	0.0580688	-2.42407	0.0691504	PHC2
chr12	27615390	27615389	cg12143499	-	0.377179	4.54335e-16	2.9154	0.00660663	0.0580688	-2.45065	0.0628518	SMCO2
chr10	132100020	132100019	cg12765123	+	-0.739722	2.62269e-16	-2.91463	0.00661929	0.0580688	-2.44155	-0.104778	NA
chr7	70976436	70976435	cg00356325	+	-0.470354	7.04569e-16	-2.91427	0.00662525	0.0580688	-2.43649	-0.0869655	GALNT17
chr3	48456717	48456716	cg19887462	+	-0.392985	-4.01046e-16	-2.91399	0.00662984	0.0580688	-2.4453	-0.0681497	PLXNB1
chr9	113102729	113102728	cg16699967	-	-0.290402	2.72894e-16	-2.91383	0.00663246	0.0580688	-2.41292	-0.0581278	TXNDC8
chr12	108169334	108169333	cg24856726	+	0.370185	-4.96565e-17	2.91371	0.00663452	0.0580688	-2.41622	0.0681781	ASCL4
chr5	54960785	54960784	cg25866254	+	-0.506074	2.71484e-16	-2.91291	0.00664781	0.0580688	-2.45758	-0.0825122	SLC38A9
chr7	1980809	1980808	cg26996890	+	0.583765	7.43763e-17	2.91224	0.00665886	0.0580688	-2.46219	0.0979503	MAD1L1
chr3	195087779	195087778	cg19472302	-	-0.32993	1.93208e-17	-2.91106	0.00667858	0.0580688	-2.44139	-0.0531024	ACAP2
chr7	130598085	130598084	cg03072329	+	-0.309062	-2.45599e-16	-2.91044	0.00668892	0.0580688	-2.42715	-0.0555108	NA
chr3	71730475	71730474	cg15037823	+	0.3587	3.89012e-16	2.91014	0.00669388	0.0580688	-2.45379	0.0632623	EIF4E3
chr2	177001264	177001263	cg21319323	-	0.462765	-2.57498e-16	2.91012	0.00669417	0.0580688	-2.43876	0.0710169	HOXD-AS2
chr2	73147815	73147814	cg16928066	-	0.576603	2.74303e-16	2.91001	0.0066961	0.0580688	-2.44742	0.102476	EMX1
chr4	85504481	85504480	cg08220628	+	-0.259091	-3.32593e-16	-2.90984	0.00669892	0.0580688	-2.4579	-0.0517702	CDS1
chr1	205390938	205390937	cg16328456	+	-0.330603	-5.57117e-16	-2.90931	0.00670775	0.0580688	-2.45605	-0.059535	LEMD1
chr11	60414768	60414767	cg19431051	+	0.373529	-2.19022e-16	2.9092	0.00670954	0.0580688	-2.41434	0.0647381	LINC00301
chr8	3141845	3141844	cg08642111	+	-0.286518	-4.64039e-16	-2.90867	0.00671851	0.0580688	-2.44249	-0.0503234	CSMD1
chr1	173909843	173909842	cg10363271	+	-0.31425	1.63281e-16	-2.9085	0.00672131	0.0580688	-2.45119	-0.0775727	RC3H1
chr4	1161320	1161319	cg14525473	-	-1.19765	-2.17383e-17	-2.90771	0.00673453	0.0580688	-2.46629	-0.142547	SPON2
chr18	34834691	34834690	cg11950360	+	0.252008	2.3744e-17	2.90713	0.00674433	0.0580688	-2.44837	0.0549835	CELF4
chr1	85725524	85725523	cg21245975	+	1.51357	8.14236e-17	2.90642	0.0067563	0.0580688	-2.45593	0.14318	C1orf52
chr17	37764265	37764264	cg01293647	-	-0.292701	-2.0383e-17	-2.90627	0.00675875	0.0580688	-2.44376	-0.0644347	NEUROD2
chr16	70323413	70323412	cg08369870	+	0.249063	-1.19262e-18	2.9062	0.00675987	0.0580688	-2.45645	0.0826767	AARS
chr17	37123639	37123638	cg22361859	+	0.463602	1.02059e-15	2.90598	0.00676365	0.0580688	-2.46135	0.0895978	FBXO47
chr5	140552106	140552105	cg11809091	-	0.354771	5.4492e-16	2.90544	0.00677271	0.0580688	-2.45738	0.0572007	PCDHB7
chr10	98376994	98376993	cg05264773	-	0.299467	6.57027e-17	2.90503	0.00677962	0.0580688	-2.47868	0.0502847	PIK3AP1
chr22	42838873	42838872	cg17665352	+	0.367151	8.81389e-17	2.90488	0.00678225	0.0580688	-2.47104	0.0642965	NA
chr10	108924370	108924369	cg03171723	-	0.612314	3.02276e-16	2.90434	0.00679127	0.0580688	-2.47206	0.0842491	SORCS1
chr4	154713497	154713496	cg17898329	-	-0.331816	4.55365e-18	-2.90376	0.00680113	0.0580688	-2.45275	-0.0500428	SFRP2
chr14	101491498	101491497	cg12820006	+	-0.254264	1.07228e-16	-2.9036	0.00680387	0.0580688	-2.45234	-0.055888	MIR1193
chr7	92250997	92250996	cg25156198	+	0.336136	2.10444e-16	2.90296	0.00681474	0.0580933	-2.44676	0.0532248	CDK6
chr6	145233744	145233743	cg12229459	+	0.30064	-4.07443e-16	2.90164	0.00683713	0.0581746	-2.47182	0.0508427	NA
chr10	98431175	98431174	cg04685608	-	0.297812	1.82796e-16	2.90146	0.0068403	0.0581746	-2.44306	0.0584198	PIK3AP1
chr1	77333123	77333122	cg16966815	+	0.493335	4.24574e-16	2.90023	0.0068612	0.0582302	-2.48342	0.0875272	ST6GALNAC5
chr12	132834253	132834252	cg00377301	+	-0.338713	2.26381e-16	-2.90013	0.00686287	0.0582302	-2.476	-0.0605093	GALNT9
chr5	78531583	78531582	cg16519118	+	-0.28411	-2.78166e-16	-2.89847	0.00689138	0.058302	-2.49112	-0.0504772	JMY
chr17	973406	973405	cg00914147	-	0.596556	2.35489e-16	2.8979	0.0069012	0.058302	-2.48955	0.10769	ABR
chr9	124991657	124991656	cg03838327	+	0.262059	1.74048e-17	2.89787	0.00690165	0.058302	-2.48571	0.0519841	LHX6
chr7	38226704	38226703	cg14266217	+	-0.376309	6.88604e-16	-2.89776	0.00690344	0.058302	-2.4903	-0.0595278	STARD3NL
chr16	31453592	31453591	cg00522403	-	0.281154	6.97955e-17	2.89728	0.00691179	0.0583047	-2.47617	0.0675019	ZNF843
chr3	177802382	177802381	cg01438868	+	-0.452138	-4.97107e-16	-2.89671	0.00692164	0.05832	-2.47862	-0.0560824	NA
chr10	99258506	99258505	cg23396286	-	-0.295897	-2.08167e-16	-2.89559	0.0069409	0.058397	-2.49376	-0.0508402	MMS19
chr2	170078555	170078554	cg06528485	+	0.429252	-4.996e-16	2.89525	0.00694686	0.058397	-2.48735	0.0866473	LRP2
chr1	201916000	201915999	cg02970525	+	0.411157	-4.38445e-16	2.89428	0.00696353	0.0584695	-2.48535	0.0690511	LMOD1
chr15	35405378	35405377	ch.15.33192669F	+	-0.4262	2.41723e-16	-2.89368	0.00697402	0.05849	-2.44366	-0.0772135	NA
chr15	53075506	53075505	cg00074145	+	0.424613	1.64473e-16	2.89321	0.00698207	0.05849	-2.49454	0.0572968	ONECUT1
chr3	170303287	170303286	cg14051544	-	0.579237	4.26146e-16	2.89191	0.00700475	0.0585756	-2.50332	0.109167	CLDN11
chr4	63682394	63682393	cg15371026	-	-0.431595	2.41777e-17	-2.89135	0.0070145	0.0585756	-2.49649	-0.0630562	NA
chr7	45039599	45039598	cg22000980	-	0.272803	-3.83374e-16	2.89124	0.00701649	0.0585756	-2.49907	0.0629375	CCM2
chr12	132434167	132434166	cg19981660	-	-0.361662	4.21957e-16	-2.8899	0.00703978	0.058653	-2.49698	-0.0550331	EP400
chr1	92952441	92952440	cg04158367	+	0.837578	1.19533e-16	2.88978	0.00704191	0.058653	-2.50635	0.129524	GFI1
chr2	109747208	109747207	cg01495363	-	0.353897	2.44162e-16	2.88853	0.00706389	0.0586671	-2.49669	0.059117	SH3RF3
chr11	106550180	106550179	cg27398271	+	-0.303324	1.4718e-16	-2.88795	0.00707407	0.0586671	-2.4953	-0.0510549	GUCY1A2
chr11	47621331	47621330	cg27552578	-	-0.395095	2.59558e-16	-2.88757	0.0070808	0.0586671	-2.50497	-0.0588544	NA
chr14	26674086	26674085	cg23438893	-	0.377952	4.80031e-17	2.88749	0.0070822	0.0586671	-2.51105	0.053259	NA
chr19	1207645	1207644	cg18405140	+	-0.401597	-1.18043e-17	-2.88707	0.00708962	0.0586671	-2.51626	-0.0620775	STK11
chr9	12300874	12300873	cg02751109	-	-0.401587	-6.49437e-17	-2.88686	0.00709327	0.0586671	-2.51223	-0.0671816	NA
chr10	11923503	11923502	cg22688012	+	0.477201	1.84043e-16	2.88647	0.00710015	0.0586671	-2.50947	0.0703371	PROSER2-AS1
chr19	56880389	56880388	cg18471660	-	-0.369572	3.01218e-16	-2.88435	0.00713766	0.0588691	-2.51537	-0.0633807	ZNF542P
chr5	121465085	121465084	cg20155367	-	0.33357	-3.02337e-16	2.88376	0.00714804	0.0588691	-2.51899	0.0590024	ZNF474
chr15	99683043	99683042	cg19113599	-	-0.311954	9.86624e-16	-2.88371	0.00714891	0.0588691	-2.50129	-0.061166	TTC23
chr10	49348565	49348564	cg00456343	+	-1.3928	-8.32667e-17	-2.88247	0.00717095	0.0589837	-2.5156	-0.178614	NA
chr2	85604367	85604366	cg25587920	-	-0.36242	9.52817e-16	-2.88181	0.00718284	0.0590147	-2.52052	-0.053606	ELMOD3
chr6	160697626	160697625	cg19643109	-	-0.333546	-4.44116e-16	-2.87942	0.00722561	0.0592402	-2.50835	-0.0521784	NA
chr13	24040511	24040510	cg13254979	+	0.836523	5.55979e-16	2.87936	0.0072266	0.0592402	-2.5121	0.100488	LINC00327
chr6	83448654	83448653	cg25067245	-	-0.367461	-4.19369e-16	-2.87829	0.00724592	0.0593316	-2.51264	-0.062972	NA
chr21	46129393	46129392	cg19683410	-	-0.336539	1.43657e-16	-2.87618	0.00728388	0.059435	-2.5388	-0.0584143	TSPEAR
chr1	150266159	150266158	cg04724277	-	-0.63447	1.31622e-16	-2.87572	0.00729211	0.059435	-2.52122	-0.0619182	MRPS21
chr1	227177886	227177885	cg10327440	-	-1.93726	-5.66821e-16	-2.87565	0.00729355	0.059435	-2.52371	-0.198825	CDC42BPA
chr17	47968353	47968352	cg12765064	+	0.321515	-2.46947e-16	2.87542	0.00729766	0.059435	-2.52624	0.0605935	NA
chr16	88186670	88186669	cg06420903	-	0.484493	1.81062e-17	2.87532	0.00729946	0.059435	-2.52971	0.0597981	NA
chr3	112095927	112095926	cg15556213	-	0.389513	-5.30283e-16	2.87396	0.00732402	0.0595249	-2.53272	0.0580085	NA
chr1	247274710	247274709	cg03408556	-	0.500662	6.42701e-16	2.87381	0.0073269	0.0595249	-2.51956	0.0990091	C1orf229
chr17	40838984	40838983	cg16308533	+	-0.571168	-9.08697e-17	-2.87189	0.00736173	0.0596927	-2.52727	-0.0869901	CNTNAP1
chr2	5831214	5831213	cg07065111	-	0.399586	-1.43982e-16	2.87169	0.00736539	0.0596927	-2.52304	0.0578277	SOX11
chr5	43009544	43009543	cg24478283	+	0.395079	1.75641e-16	2.87132	0.0073722	0.0596927	-2.54813	0.0592832	NA
chr15	89959985	89959984	cg15491461	+	-0.396646	-1.0121e-16	-2.8694	0.00740735	0.0599032	-2.55542	-0.0667939	NA
chr7	766101	766100	cg11064039	+	-0.539551	-6.26181e-16	-2.86872	0.00741997	0.0599032	-2.55693	-0.0896081	DNAAF5
chr17	32549864	32549863	cg23451483	-	0.375156	4.64364e-16	2.86855	0.00742295	0.0599032	-2.54412	0.0531175	NA
chr7	4802352	4802351	cg21845794	-	-0.320495	5.26055e-16	-2.86706	0.00745056	0.0600132	-2.55811	-0.0532563	FOXK1
chr12	132694775	132694774	cg25670567	+	-0.479421	1.59595e-16	-2.86692	0.0074531	0.0600132	-2.56072	-0.0905871	GALNT9
chr15	57664491	57664490	cg10070864	-	-0.466406	2.4671e-16	-2.86614	0.00746756	0.0600525	-2.55885	-0.0775139	CGNL1
chr10	89574332	89574331	cg20288016	-	0.289343	3.62015e-16	2.86576	0.00747452	0.0600525	-2.53577	0.0547142	ATAD1
chr13	50265992	50265991	cg04663916	+	-0.369409	-4.92987e-16	-2.8638	0.0075109	0.0602708	-2.54635	-0.0568643	EBPL
chr2	17042927	17042926	cg12997777	-	0.315013	-2.84915e-16	2.8634	0.00751829	0.0602708	-2.5453	0.0561126	NA
chr17	42061329	42061328	cg24704730	-	1.02145	-9.91503e-16	2.86125	0.00755849	0.0604319	-2.53371	0.170469	PYY
chr6	30654717	30654716	cg26027205	+	0.232835	3.00568e-16	2.86049	0.00757262	0.0604319	-2.55114	0.0579559	PPP1R18
chr11	19123832	19123831	cg01812086	+	-0.30955	-1.8426e-16	-2.85988	0.00758408	0.0604319	-2.55603	-0.0542503	NA
chr2	176867623	176867622	cg25877781	-	0.395283	2.25894e-16	2.85958	0.00758985	0.0604319	-2.58115	0.0704494	LNPK
chr15	37395085	37395084	cg07077665	-	0.519757	2.41018e-16	2.85909	0.00759905	0.0604319	-2.56996	0.0662159	MEIS2
chr2	241084050	241084049	cg07503069	+	0.413318	-3.49113e-17	2.8587	0.00760628	0.0604319	-2.55721	0.0561712	OTOS
chr19	46735971	46735970	cg16153400	+	0.286638	1.94072e-17	2.8584	0.00761191	0.0604319	-2.54242	0.0531	RNU6-66P
chr5	146864695	146864694	cg03234075	-	0.573373	2.58907e-16	2.8583	0.00761381	0.0604319	-2.55791	0.127203	DPYSL3
chr16	817464	817463	cg07970752	-	-0.359211	1.14925e-16	-2.8578	0.00762333	0.0604319	-2.55438	-0.0541471	MIR662
chr12	115303227	115303226	cg10030843	+	0.345637	3.94526e-16	2.85761	0.00762696	0.0604319	-2.57313	0.0516838	NA
chr8	69008214	69008213	cg00104059	-	0.350604	-5.65954e-17	2.85719	0.00763483	0.0604319	-2.56807	0.0672246	PREX2
chr4	6898266	6898265	cg14749747	-	0.804276	1.75424e-16	2.85671	0.00764382	0.0604319	-2.54111	0.15102	NA
chr8	1650310	1650309	cg02690013	-	0.384658	-4.08744e-17	2.85562	0.0076646	0.0604319	-2.5739	0.0589908	DLGAP2
chr4	125255512	125255511	cg05988873	+	0.355135	1.12107e-16	2.85554	0.00766607	0.0604319	-2.534	0.0589339	NA
chr10	64532057	64532056	cg19189688	-	0.281519	8.18573e-17	2.85534	0.0076699	0.0604319	-2.5677	0.053229	NA
chr3	55519187	55519186	cg17246714	-	-0.384134	1.58958e-16	-2.85525	0.00767151	0.0604319	-2.57403	-0.0875102	WNT5A
chr7	141437323	141437322	cg25982946	-	0.341903	-1.90928e-16	2.85343	0.00770613	0.06048	-2.5724	0.0566507	SSBP1
chr20	61659981	61659980	cg08045932	-	0.348123	-3.03834e-16	2.85343	0.0077062	0.06048	-2.56556	0.0663092	LINC01749
chr3	165057754	165057753	cg22601414	-	0.331185	-5.4759e-17	2.85255	0.00772301	0.06048	-2.58632	0.0516454	NA
chr15	39917221	39917220	cg14051805	-	0.305618	2.33375e-16	2.85253	0.00772334	0.06048	-2.58927	0.0519776	FSIP1
chr17	59529619	59529618	cg02081266	-	0.526873	-5.78937e-16	2.85182	0.00773697	0.06048	-2.56364	0.0849521	TBX4
chr6	163033788	163033787	cg04881961	-	-0.36006	-2.4915e-16	-2.85173	0.00773862	0.06048	-2.59085	-0.0524783	PRKN
chr6	16206932	16206931	cg04939919	+	0.294871	-5.30609e-16	2.85156	0.00774188	0.06048	-2.55194	0.0766273	NA
chr1	117209197	117209196	cg25333797	+	0.367185	-4.71194e-16	2.85144	0.00774424	0.06048	-2.57047	0.0503626	IGSF3
chr11	8618951	8618950	cg08015107	-	0.390295	3.73182e-16	2.8507	0.00775832	0.0605249	-2.5959	0.0613425	STK33
chr14	105066732	105066731	cg23703427	-	-0.335046	-8.05562e-17	-2.84953	0.00778082	0.0605904	-2.59673	-0.0559322	TMEM179
chr15	93277794	93277793	cg15546638	+	0.487988	2.12504e-16	2.8494	0.0077834	0.0605904	-2.59507	0.0787636	FAM174B
chr6	33609241	33609240	cg02771299	-	-0.32529	2.13195e-16	-2.84821	0.00780619	0.0607027	-2.59779	-0.0569986	ITPR3
chr4	70183749	70183748	cg16360278	-	0.235846	3.88107e-16	2.8472	0.00782582	0.0607838	-2.58385	0.0549392	NA
chr1	77333139	77333138	cg13823136	-	0.413665	1.26743e-16	2.84617	0.00784564	0.0607838	-2.59749	0.0706863	ST6GALNAC5
chr5	64920946	64920945	cg26632494	-	0.34806	-2.76526e-16	2.84609	0.00784716	0.0607838	-2.59899	0.0702371	TRAPPC13
chr19	2923848	2923847	cg27657532	-	0.392537	7.12863e-17	2.84594	0.00785009	0.0607838	-2.605	0.0677066	NA
chr3	148804276	148804275	cg21926402	-	-0.23798	-4.0289e-16	-2.8437	0.00789362	0.0610557	-2.55617	-0.0510253	HLTF
chr12	53184042	53184041	cg13885357	+	0.417506	-1.85453e-16	2.84226	0.00792177	0.0611897	-2.60291	0.0696313	KRT3
chr3	48129312	48129311	cg14937784	+	0.618706	-1.249e-16	2.84196	0.00792778	0.0611897	-2.6025	0.118373	MAP4
chr18	45841636	45841635	cg13590169	+	-0.273359	4.36933e-17	-2.84055	0.00795525	0.0613365	-2.61489	-0.0619735	ZBTB7C
chr10	80697461	80697460	cg05162858	-	0.557434	2.12287e-16	2.83899	0.00798605	0.0615086	-2.61801	0.096956	NA
chr1	78956724	78956723	cg08776080	-	0.429435	-8.04749e-17	2.8375	0.00801537	0.0615908	-2.62024	0.0857964	PTGFR
chr8	145638882	145638881	cg02583091	+	-0.394572	3.4746e-16	-2.83739	0.00801751	0.0615908	-2.60006	-0.0527169	CPSF1
chr12	98908616	98908615	cg04484232	-	0.632066	-1.50108e-16	2.83683	0.00802862	0.0615908	-2.61629	0.127595	TMPO
chr9	842634	842633	cg07528692	-	0.48286	4.30076e-16	2.83673	0.00803063	0.0615908	-2.60612	0.0809943	DMRT1
chr2	98517457	98517456	cg14735347	-	0.347872	-5.75156e-16	2.836	0.00804506	0.0616033	-2.61784	0.0616112	TMEM131
chr5	124822464	124822463	cg16291587	+	0.409282	-1.56125e-17	2.83579	0.00804923	0.0616033	-2.61635	0.0674393	NA
chr8	124924330	124924329	cg14794762	+	-0.277504	-8.44593e-17	-2.83416	0.00808178	0.0616819	-2.62005	-0.0555754	FER1L6
chr5	108992624	108992623	cg09947311	-	0.30217	1.27556e-16	2.83401	0.00808479	0.0616819	-2.62887	0.0577426	NA
chr1	110752660	110752659	cg24145610	-	0.278986	-2.60209e-17	2.83346	0.00809573	0.0616819	-2.62884	0.0668229	KCNC4
chr7	98571588	98571587	cg02889759	-	-0.308938	4.64662e-16	-2.8333	0.00809891	0.0616819	-2.61708	-0.0547118	TRRAP
chr10	122699893	122699892	cg21759440	-	-0.308643	1.16958e-16	-2.83315	0.00810196	0.0616819	-2.60804	-0.0584095	NA
chr2	9188971	9188970	ch.2.246819F	+	0.312204	-2.24647e-16	2.83221	0.00812069	0.0617597	-2.61561	0.0580506	NA
chr4	41869349	41869348	cg26195583	+	0.459393	-4.53386e-16	2.83155	0.00813399	0.0617962	-2.62458	0.0703392	NA
chr16	56672526	56672525	cg18438944	-	0.789174	1.9971e-16	2.83095	0.00814586	0.0618217	-2.64624	0.129066	MT1A
chr4	174834361	174834360	cg21259215	+	0.425586	1.92934e-16	2.8305	0.00815495	0.0618261	-2.63154	0.0725784	NA
chr1	159842864	159842863	cg22162544	+	-0.439818	-4.61979e-16	-2.82975	0.00817014	0.0618767	-2.62999	-0.0680712	CFAP45
chr7	155151428	155151427	cg14927855	-	0.571829	-1.24033e-16	2.82901	0.008185	0.0619246	-2.64099	0.0835202	NA
chr7	11580001	11580000	cg14022857	+	0.399064	-2.80158e-16	2.82682	0.00822924	0.0621946	-2.6296	0.0616178	THSD7A
chr20	47919911	47919910	cg09352285	+	0.352105	-4.96619e-16	2.82458	0.00827471	0.0624074	-2.62904	0.0557124	NA
chr19	11202611	11202610	cg03637691	+	0.386106	4.06901e-16	2.82438	0.00827891	0.0624074	-2.63394	0.0696297	LDLR
chr6	2449277	2449276	cg01959516	+	0.369636	3.42879e-17	2.82417	0.00828318	0.0624074	-2.6394	0.0656476	GMDS-AS1
chr12	109250439	109250438	cg25632883	+	-1.58177	8.24753e-16	-2.82311	0.00830481	0.0624651	-2.65559	-0.180267	DAO
chr6	42672106	42672105	cg08373528	+	0.353565	5.88695e-16	2.82295	0.00830803	0.0624651	-2.63883	0.0616988	PRPH2
chr10	101990207	101990206	cg26848011	-	0.658638	5.20417e-18	2.82249	0.00831746	0.0624713	-2.65644	0.128877	CHUK
chr2	214931806	214931805	cg24739407	-	-0.29219	1.97413e-16	-2.82199	0.00832766	0.0624833	-2.64736	-0.0521672	SPAG16
chr10	38069721	38069720	cg00561194	+	0.463295	8.53267e-17	2.82087	0.00835078	0.0625529	-2.66702	0.0727557	ZNF248
chr18	8800249	8800248	cg26937943	-	-0.479718	3.81314e-16	-2.8207	0.00835417	0.0625529	-2.63443	-0.0512175	MTCL1
chr11	46268970	46268969	cg16344975	-	-0.40329	3.56675e-16	-2.81981	0.00837259	0.0626259	-2.64217	-0.0534639	NA
chr10	6297912	6297911	cg08330247	+	-0.324557	-5.63785e-18	-2.81939	0.00838116	0.0626259	-2.6392	-0.0643001	NA
chr19	5587910	5587909	cg22022797	+	-0.493149	3.69062e-16	-2.81833	0.00840303	0.0627248	-2.6544	-0.0871826	SAFB2
chr1	201238512	201238511	cg17106697	-	0.310674	-2.6628e-16	2.81767	0.0084167	0.0627623	-2.64681	0.0548141	NA
chr11	67049325	67049324	cg19905880	+	0.282167	2.2508e-16	2.81662	0.00843845	0.0627649	-2.65365	0.0514758	GRK2
chr17	73391423	73391422	cg07027472	+	-0.344623	-1.49837e-16	-2.81643	0.00844239	0.0627649	-2.66304	-0.055698	GRB2
chr10	105615047	105615046	cg20999901	-	-0.283681	-8.45678e-17	-2.8164	0.00844297	0.0627649	-2.64299	-0.0787471	SH3PXD2A
chr16	53188704	53188703	cg14836034	+	-0.412385	1.64243e-16	-2.8152	0.008468	0.0627994	-2.66403	-0.0778988	CHD9
chr5	1595049	1595048	cg23189951	-	0.399616	3.53016e-16	2.81512	0.00846959	0.0627994	-2.66436	0.0723777	SDHAP3
chr1	154164700	154164699	cg13740187	-	0.465863	-6.43474e-17	2.81493	0.00847355	0.0627994	-2.66193	0.0681656	TPM3
chr16	85206654	85206653	cg05955675	-	-0.41645	6.10568e-16	-2.81425	0.00848772	0.0628403	-2.66609	-0.0565174	NA
chr9	140429256	140429255	cg26080293	-	-0.890979	1.9082e-17	-2.81373	0.00849865	0.0628571	-2.66206	-0.129431	PNPLA7
chr12	13251296	13251295	cg17482839	-	0.430183	-2.32385e-16	2.81215	0.00853165	0.063037	-2.65577	0.0514575	GSG1
chr12	124429746	124429745	cg25758996	-	0.386876	1.66262e-16	2.81141	0.0085473	0.063051	-2.66639	0.0527277	CCDC92
chr7	98610545	98610544	cg17315940	+	-0.539589	2.37332e-16	-2.81124	0.00855091	0.063051	-2.66618	-0.0782465	TRRAP
chr19	57050142	57050141	cg14545602	-	0.967516	-1.40513e-16	2.81069	0.0085625	0.0630725	-2.67474	0.135054	ZFP28
chr13	20716639	20716638	cg00963378	-	0.42481	5.16975e-16	2.80869	0.00860468	0.0632714	-2.66926	0.082221	GJA3
chr8	22673040	22673039	cg16336248	-	-0.240965	-4.64445e-17	-2.80858	0.00860694	0.0632714	-2.6528	-0.0542992	PEBP4
chr5	110559765	110559764	cg17549121	+	-0.36019	-6.81313e-16	-2.80799	0.00861937	0.0632988	-2.69198	-0.0639853	CAMK4
chr5	38445523	38445522	cg21201393	-	0.493911	9.37699e-17	2.80506	0.00868168	0.063692	-2.68594	0.0715667	EGFLAM
chr9	4980117	4980116	cg02448002	+	0.36905	6.68465e-16	2.80398	0.00870472	0.0637611	-2.69741	0.0608734	JAK2
chr5	76654784	76654783	cg12559197	-	0.376392	-4.20508e-16	2.80322	0.00872091	0.0637611	-2.68384	0.0676568	PDE8B
chr8	7693498	7693497	cg13146173	-	0.386653	4.33952e-17	2.80281	0.00872967	0.0637611	-2.67871	0.0697994	DEFB104B
chr5	133304317	133304316	cg03348573	-	-0.266735	-1.77321e-16	-2.80254	0.00873544	0.0637611	-2.69773	-0.0585403	C5orf15
chr17	74094020	74094019	cg07697256	+	0.257423	-5.86011e-17	2.80219	0.008743	0.0637611	-2.68264	0.0521244	EXOC7
chr1	6302165	6302164	cg05347736	-	-0.261482	4.71736e-16	-2.80215	0.00874378	0.0637611	-2.66647	-0.0513445	HES3
chr5	54359430	54359429	cg21472589	+	0.351448	-8.21771e-16	2.80104	0.00876767	0.0638662	-2.69093	0.0544744	NA
chr6	30684774	30684773	cg03844211	+	-0.235695	6.57027e-17	-2.80034	0.00878281	0.0638662	-2.69033	-0.0501497	MDC1
chr19	1117454	1117453	cg09432775	+	-0.492802	-4.31296e-16	-2.80026	0.00878457	0.0638662	-2.69728	-0.068324	SBNO2
chr11	73020563	73020562	cg23683674	+	0.438265	2.8547e-16	2.7993	0.00880523	0.0639296	-2.69312	0.0584182	ARHGEF17
chr2	121499578	121499577	cg18006328	+	0.321548	-6.27753e-17	2.79791	0.00883534	0.0639296	-2.69454	0.0642502	GLI2
chr14	32671480	32671479	cg21068522	+	0.437417	6.46727e-17	2.79775	0.00883884	0.0639296	-2.7051	0.0638421	NA
chr3	145525916	145525915	cg03514530	-	-0.469428	6.71717e-16	-2.79673	0.00886083	0.0639296	-2.70774	-0.0640128	NA
chr11	32355325	32355324	cg25497399	-	0.566805	1.53089e-16	2.79667	0.00886229	0.0639296	-2.68888	0.0702235	NA
chr21	40418652	40418651	cg26615848	-	-0.306831	-1.00085e-17	-2.796	0.00887677	0.0639296	-2.70645	-0.0564963	NA
chr14	99044643	99044642	cg01191498	-	0.348795	1.8567e-16	2.79524	0.00889325	0.0639296	-2.71186	0.0531043	NA
chr4	3825673	3825672	cg12937133	+	-0.451476	4.7072e-16	-2.79506	0.00889725	0.0639296	-2.69315	-0.0751004	NA
chr1	217314285	217314284	cg00983697	+	-0.34332	-2.11582e-16	-2.79504	0.00889777	0.0639296	-2.71634	-0.0561301	ESRRG
chr12	110649804	110649803	cg20965962	+	-0.293932	-3.95734e-16	-2.79484	0.00890207	0.0639296	-2.71737	-0.0501774	IFT81
chr10	79470967	79470966	cg23610453	+	0.29888	-3.07046e-16	2.79458	0.00890774	0.0639296	-2.71438	0.0501031	NA
chr16	67240837	67240836	cg07289441	+	-0.392459	-1.00777e-15	-2.79456	0.00890828	0.0639296	-2.70423	-0.058238	MIR328
chr3	168389082	168389081	cg00551232	+	0.328232	-2.48282e-17	2.79446	0.00891035	0.0639296	-2.70707	0.0508191	EGFEM1P
chr12	6331270	6331269	cg09684899	+	-0.315065	-3.6131e-16	-2.79408	0.00891856	0.0639296	-2.72214	-0.0512321	CD9
chr1	209405065	209405064	cg00563824	+	0.536974	1.67997e-16	2.79378	0.00892533	0.0639296	-2.71149	0.0979147	NA
chr2	101033800	101033799	cg12631603	+	-0.247275	4.06251e-16	-2.79328	0.00893616	0.063939	-2.71392	-0.0556471	CHST10
chr10	36461639	36461638	cg02273252	-	0.326467	-5.23128e-17	2.79291	0.00894424	0.063939	-2.70628	0.0647078	NA
chr1	95392373	95392372	cg25026898	+	0.463469	-2.19171e-16	2.79225	0.00895871	0.063944	-2.70383	0.0716025	CNN3
chr17	76456110	76456109	cg17432944	-	0.308205	-8.71699e-17	2.79208	0.00896255	0.063944	-2.70723	0.0674248	DNAH17
chr7	4815168	4815167	cg27078522	+	-0.252165	5.86553e-17	-2.78828	0.00904622	0.0644216	-2.68826	-0.0513611	AP5Z1
chr11	118955127	118955126	cg20080383	-	0.503156	-5.09257e-16	2.78824	0.00904723	0.0644216	-2.71222	0.0723188	HMBS
chr8	1950113	1950112	cg21698185	+	1.0386	-6.97684e-16	2.78698	0.0090751	0.0645401	-2.71384	0.170958	KBTBD11
chr2	204551971	204551970	cg05758866	+	0.498501	3.85976e-17	2.78623	0.00909183	0.0645401	-2.7169	0.108477	NA
chr22	45809544	45809543	cg22884516	+	0.477201	1.66533e-16	2.78564	0.009105	0.0645401	-2.71051	0.078854	RIBC2
chr3	18176489	18176488	cg17619735	-	0.298087	5.01118e-16	2.78554	0.00910715	0.0645401	-2.71359	0.0514166	LOC339862
chr8	3897170	3897169	cg19666024	+	0.348277	-1.68214e-16	2.78549	0.0091083	0.0645401	-2.72217	0.0518144	CSMD1
chr3	114818701	114818700	cg23316732	+	-0.365575	4.81386e-17	-2.78446	0.00913125	0.0646396	-2.7198	-0.0540422	ZBTB20
chr1	232756307	232756306	cg07790489	+	0.403971	3.44146e-16	2.7839	0.00914383	0.0646657	-2.72523	0.0675411	NA
chr13	111160400	111160399	cg08924619	+	-0.497345	2.77556e-17	-2.78222	0.00918149	0.064763	-2.72444	-0.108366	COL4A2
chr8	133200718	133200717	cg13545818	-	0.260404	-6.29054e-16	2.78219	0.00918206	0.064763	-2.69139	0.050265	KCNQ3
chr8	143591569	143591568	cg17468773	-	0.32733	-3.06287e-17	2.78163	0.00919475	0.064763	-2.7337	0.0544101	ADGRB1
chr20	1757238	1757237	cg08627981	+	-0.317946	4.24031e-16	-2.78161	0.00919518	0.064763	-2.73355	-0.0565441	LOC100289473
chr1	210484244	210484243	cg02334877	-	0.412077	-4.03838e-16	2.78099	0.00920907	0.064763	-2.72214	0.0684846	NA
chr22	19137307	19137306	cg20209308	-	-0.357321	1.02132e-16	-2.78082	0.00921307	0.064763	-2.73955	-0.0522925	GSC2
chr13	30424915	30424914	cg12267883	+	-0.343508	8.99888e-17	-2.78007	0.00922983	0.064763	-2.68622	-0.0776262	UBL3
chr8	49427416	49427415	cg08681904	+	-0.747941	-2.4091e-16	-2.77981	0.00923584	0.064763	-2.73149	-0.0860392	NA
chr2	202048101	202048100	cg12105450	-	0.621715	-1.68051e-17	2.77972	0.00923785	0.064763	-2.74291	0.101479	CASP10
chr5	176559564	176559563	cg18121224	-	0.348864	2.22587e-16	2.77905	0.00925289	0.0648059	-2.74432	0.0679844	NSD1
chr5	1332574	1332573	cg20768760	+	0.372119	-1.22867e-16	2.77851	0.00926524	0.0648299	-2.72767	0.0618885	CLPTM1L
chr8	101118526	101118525	cg24848035	+	0.411789	1.17094e-16	2.77696	0.0093003	0.0650126	-2.74813	0.0638183	RGS22
chr20	21694618	21694617	cg15556943	-	0.673911	-4.62737e-16	2.77565	0.00933024	0.0650831	-2.74078	0.0837385	PAX1
chr8	133780925	133780924	cg08824350	+	0.309425	-1.32164e-16	2.77459	0.00935433	0.0650831	-2.75474	0.055295	NA
chr17	7287653	7287652	cg25827022	+	0.3411	-1.49295e-16	2.7741	0.00936568	0.0650831	-2.73426	0.0522376	TNK1
chr18	13388220	13388219	cg13619896	-	-0.452913	7.01479e-16	-2.77405	0.00936671	0.0650831	-2.75888	-0.0868064	LDLRAD4
chr10	28665006	28665005	cg19601352	-	-0.500599	-1.23003e-16	-2.77363	0.00937629	0.0650831	-2.7511	-0.0782262	NA
chr3	172303953	172303952	cg01157032	+	-0.427409	3.42093e-16	-2.7726	0.00939988	0.0650831	-2.73565	-0.0782887	NA
chr1	212839308	212839307	cg26011615	+	0.689561	1.73472e-17	2.77169	0.00942089	0.0650831	-2.7511	0.0785535	NA
chr19	41111758	41111757	cg13593448	+	-0.330968	9.7795e-17	-2.77134	0.00942887	0.0650831	-2.76593	-0.0543148	LTBP4
chr15	57544256	57544255	cg02972064	+	0.310081	-2.67256e-17	2.7712	0.00943213	0.0650831	-2.75376	0.0525988	TCF12
chr1	247171431	247171430	cg23027521	+	0.458215	1.5851e-16	2.77098	0.00943713	0.0650831	-2.73328	0.0619016	ZNF670-ZNF695
chr2	2711190	2711189	cg14655840	+	-0.350568	-3.52799e-16	-2.77088	0.00943946	0.0650831	-2.77291	-0.0603946	NA
chr8	143463668	143463667	cg11893698	+	-0.754435	2.00679e-16	-2.77025	0.00945409	0.0650831	-2.76761	-0.143126	TSNARE1
chr8	67587038	67587037	ch.8.1439749R	+	-0.492484	-3.05881e-17	-2.76985	0.00946329	0.0650831	-2.73999	-0.0804733	C8orf44
chr22	43414482	43414481	cg25769999	+	0.357924	2.93819e-16	2.76936	0.00947473	0.0650831	-2.76295	0.072124	PACSIN2
chr1	39174396	39174395	cg16926920	-	-0.956527	-8.97719e-17	-2.76886	0.00948621	0.0650831	-2.76648	-0.115191	NA
chr12	133435862	133435861	cg17003970	+	-0.66236	-2.5842e-16	-2.76835	0.00949805	0.0650831	-2.75086	-0.119331	CHFR
chr15	52079950	52079949	cg19414984	+	0.255675	-2.04372e-16	2.76832	0.00949883	0.0650831	-2.73026	0.0852956	TMOD2
chr5	141348244	141348243	cg21256257	-	0.436689	-1.25334e-16	2.76818	0.00950208	0.0650831	-2.76328	0.0576721	RNF14
chr14	103740477	103740476	cg01997272	+	0.341076	1.39882e-16	2.76803	0.00950546	0.0650831	-2.7628	0.062754	NA
chr1	871309	871308	cg10146935	-	-0.280778	2.85037e-16	-2.76771	0.00951286	0.0650831	-2.75242	-0.064818	SAMD11
chr12	27848422	27848421	cg08795444	+	-0.388388	1.56125e-16	-2.7676	0.0095154	0.0650831	-2.76761	-0.0660195	PPFIBP1
chr9	97901110	97901109	cg16239041	+	-0.355251	1.45066e-16	-2.76705	0.00952813	0.0650831	-2.74941	-0.0587617	FANCC
chr12	95463243	95463242	ch.12.1870160F	+	0.907533	-1.93639e-16	2.76702	0.00952887	0.0650831	-2.77544	0.151694	NR2C1
chr13	43355740	43355739	cg13237945	+	0.335057	-1.10914e-16	2.76697	0.00952997	0.0650831	-2.75891	0.0523136	FAM216B
chr3	4558018	4558017	cg12121346	+	0.346112	7.0446e-16	2.76678	0.0095344	0.0650831	-2.75799	0.0574098	ITPR1
chr1	39981353	39981352	cg25595442	+	0.412173	-1.65124e-16	2.76497	0.0095766	0.0652895	-2.7695	0.0696953	BMP8A
chr2	99702411	99702410	cg27333297	+	-0.332654	-3.66948e-16	-2.76436	0.00959088	0.0652895	-2.75696	-0.0543266	TSGA10
chr8	11594004	11594003	cg16810626	-	0.362676	1.15251e-16	2.76406	0.00959806	0.0652895	-2.76986	0.0660281	GATA4
chr2	174916732	174916731	cg08426898	+	0.29969	-4.31946e-16	2.7634	0.00961351	0.0652895	-2.76489	0.0579771	NA
chr8	141046517	141046516	cg02642126	-	0.31168	2.55594e-16	2.76245	0.00963582	0.0652895	-2.77779	0.0594987	TRAPPC9
chr2	182003824	182003823	cg17009807	+	0.319951	-3.86193e-16	2.76221	0.00964132	0.0652895	-2.76817	0.0546479	NA
chr6	127439651	127439650	cg06392318	-	-0.318869	-5.20417e-18	-2.76216	0.00964266	0.0652895	-2.78267	-0.0532744	RSPO3
chr8	32078369	32078368	cg05303728	+	0.549482	-5.08762e-16	2.7618	0.00965114	0.0652895	-2.78717	0.110995	NRG1
chr7	92312251	92312250	cg04568189	-	0.334915	-9.10323e-17	2.76167	0.00965415	0.0652895	-2.77888	0.0582891	CDK6
chr1	228361583	228361582	cg26131306	-	-0.428722	3.39572e-16	-2.76165	0.00965454	0.0652895	-2.76498	-0.0601573	IBA57
chr18	74962370	74962369	cg04534765	+	0.637389	5.68014e-16	2.76104	0.00966886	0.0653255	-2.78216	0.100295	GALR1
chr14	38400116	38400115	cg18888687	+	0.282852	1.04626e-16	2.75885	0.00972072	0.0656114	-2.78445	0.0671508	NA
chr5	39058192	39058191	cg11648862	+	0.457171	1.40729e-16	2.7583	0.00973375	0.0656114	-2.7742	0.0900217	RICTOR
chr7	43481975	43481974	cg23698649	+	-0.261628	-1.31405e-16	-2.75811	0.00973828	0.0656114	-2.76493	-0.0638686	HECW1
chr15	45671017	45671016	cg24328539	+	0.517127	-3.39681e-16	2.75661	0.00977383	0.0656509	-2.80054	0.079573	GATM
chr15	79501492	79501491	cg23121785	+	0.399238	3.71014e-16	2.7565	0.00977646	0.0656509	-2.80053	0.0603553	ANKRD34C-AS1
chr2	176440468	176440467	cg13215456	+	0.278009	2.35922e-16	2.75634	0.00978037	0.0656509	-2.76805	0.0537341	NA
chr8	141537676	141537675	cg10794991	+	-0.351214	1.43548e-16	-2.75622	0.00978312	0.0656509	-2.78536	-0.0523396	NA
chr15	81588070	81588069	cg06304817	-	0.328411	-6.24528e-16	2.75596	0.00978933	0.0656509	-2.78038	0.0577867	IL16
chr15	66947569	66947568	cg26099834	-	0.599876	-9.62772e-17	2.75488	0.00981519	0.0657619	-2.78536	0.0994815	NA
chr2	74347275	74347274	cg20260610	-	-0.520106	-1.0655e-16	-2.75451	0.00982399	0.0657619	-2.79579	-0.0902228	NA
chr17	80339123	80339122	cg20461409	-	0.283087	3.4586e-16	2.75291	0.00986233	0.0659577	-2.78423	0.053551	NA
chr11	65352328	65352327	cg12017745	-	-0.395806	-6.29867e-16	-2.75238	0.00987519	0.065983	-2.7834	-0.0503733	EHBP1L1
chr3	25469915	25469914	cg19003815	+	0.602621	1.87824e-16	2.74989	0.00993525	0.0662119	-2.81006	0.103342	RARB
chr7	100290846	100290845	cg02333467	-	-0.32557	2.09034e-16	-2.74985	0.00993608	0.0662119	-2.81033	-0.0520767	GIGYF1
chr3	13009125	13009124	cg18523979	+	-0.341446	-1.64148e-16	-2.74888	0.00995977	0.0662119	-2.79861	-0.0518283	IQSEC1
chr3	75862226	75862225	ch.3.1652793F	+	0.381602	7.34547e-16	2.74878	0.00996218	0.0662119	-2.78028	0.0803695	NA
chr17	8627960	8627959	cg19070408	+	-0.357079	3.41741e-16	-2.74851	0.00996859	0.0662119	-2.80937	-0.0696537	NA
chr18	72265010	72265009	cg02318516	-	-0.239005	-2.98454e-16	-2.74834	0.00997282	0.0662119	-2.78709	-0.0543904	LINC00909
chr21	27543722	27543721	cg26153954	-	0.311949	-9.94484e-17	2.74814	0.00997756	0.0662119	-2.81852	0.0559447	APP
chr3	23330302	23330301	cg11018991	+	-0.379047	-1.23491e-16	-2.74794	0.00998238	0.0662119	-2.81319	-0.0578099	UBE2E2
chr3	194090513	194090512	cg14909960	-	0.373522	2.1413e-17	2.74752	0.00999264	0.0662195	-2.81474	0.059957	LRRC15
chr9	94186883	94186882	cg15919045	+	-0.340668	2.95594e-16	-2.74547	0.0100427	0.0664786	-2.8279	-0.0548138	NFIL3
chr7	36459766	36459765	cg25585545	+	-0.267204	-5.65276e-16	-2.74517	0.0100501	0.0664786	-2.81076	-0.0562745	ANLN
chr2	74988213	74988212	ch.2.74841720R	+	0.338327	-3.4833e-16	2.74433	0.0100705	0.0665533	-2.83112	0.0576395	NA
chr5	134510532	134510531	cg06148154	-	-0.324018	-1.63877e-16	-2.74344	0.0100922	0.0666021	-2.79243	-0.0603715	C5orf66
chr12	25404503	25404502	cg11646730	+	-0.383863	-3.69388e-16	-2.74302	0.0101026	0.0666021	-2.81244	-0.0540806	KRAS
chr2	18551277	18551276	cg20552027	+	-0.234137	-2.60534e-16	-2.74185	0.0101315	0.0666021	-2.80449	-0.0552763	NA
chr17	80798014	80798013	cg02384546	+	-0.29517	5.40963e-16	-2.74181	0.0101324	0.0666021	-2.82042	-0.0503274	TBCD
chr19	15160161	15160160	cg05002444	+	-0.303675	3.20924e-17	-2.74162	0.0101371	0.0666021	-2.82302	-0.051786	CASP14
chr3	14643926	14643925	cg12146386	-	-0.535888	-2.77783e-16	-2.74112	0.0101494	0.0666021	-2.81679	-0.0917853	NA
chr1	144931368	144931367	cg01215495	-	-0.377532	2.62594e-16	-2.74109	0.0101502	0.0666021	-2.8041	-0.0519102	LOC653513
chr6	32026606	32026605	cg21951797	+	0.353177	-2.34648e-16	2.74105	0.0101513	0.0666021	-2.8147	0.0591073	TNXB
chr5	82453148	82453147	cg03083216	+	0.351731	-3.41591e-17	2.73967	0.0101853	0.0666755	-2.83378	0.0599762	XRCC4
chr19	7702495	7702494	cg24759919	-	-0.437109	5.77934e-16	-2.73939	0.0101922	0.0666755	-2.83577	-0.0662778	PCP2
chr2	63286050	63286049	cg11536474	+	0.715019	-9.30245e-17	2.73929	0.0101946	0.0666755	-2.83609	0.128701	NA
chr1	3029052	3029051	cg27444751	-	-0.526373	5.61617e-17	-2.73911	0.0101992	0.0666755	-2.83209	-0.0861649	PRDM16
chr6	153017922	153017921	cg20494691	-	0.354039	4.73065e-16	2.73804	0.0102257	0.0667887	-2.83849	0.0528393	MYCT1
chr6	32076968	32076967	cg19268434	+	0.334566	-3.3182e-16	2.73615	0.0102728	0.0670365	-2.8392	0.0553428	ATF6B
chr1	150669582	150669581	cg21204024	+	-0.252906	-5.90348e-17	-2.73538	0.0102919	0.0671007	-2.76537	-0.0543633	GOLPH3L
chr4	548589	548588	cg12872739	-	-0.226854	-9.61958e-17	-2.73464	0.0103105	0.0671485	-2.81771	-0.0545099	NA
chr13	47038090	47038089	cg02234672	-	0.285077	-2.93656e-16	2.73435	0.0103177	0.0671485	-2.8348	0.0595264	NA
chr4	154709442	154709441	cg07694025	-	-0.368312	2.17179e-16	-2.73258	0.0103621	0.0673397	-2.84053	-0.0533068	SFRP2
chr7	26726047	26726046	cg05126421	+	0.777527	3.41903e-16	2.73244	0.0103657	0.0673397	-2.83763	0.13001	SKAP2
chr12	7245055	7245054	cg22095709	-	-0.441247	4.13488e-16	-2.73161	0.0103866	0.0674154	-2.84378	-0.073154	C1R
chr6	133562462	133562461	cg05085230	+	0.496697	4.05058e-16	2.73093	0.0104038	0.0674668	-2.84792	0.0775938	EYA4
chr6	27107020	27107019	cg16991515	-	0.418958	-3.51824e-16	2.72988	0.0104303	0.0675303	-2.84123	0.0584913	HIST1H2BK
chr4	1719984	1719983	cg08629884	-	-0.459441	-5.03571e-16	-2.72901	0.0104523	0.0675303	-2.84802	-0.0911166	TACC3
chr19	41119351	41119350	cg23143632	+	-0.301288	-2.14293e-16	-2.72885	0.0104564	0.0675303	-2.83223	-0.0586885	LTBP4
chr12	54786312	54786311	cg20188831	+	-0.382257	-1.95156e-17	-2.72864	0.0104616	0.0675303	-2.85573	-0.0593032	ZNF385A
chr7	71803434	71803433	cg14178336	-	0.259202	1.7621e-16	2.72809	0.0104757	0.0675303	-2.83114	0.0509077	CALN1
chr19	11529857	11529856	cg02433671	-	0.532008	-1.10209e-16	2.72781	0.0104828	0.0675303	-2.82336	0.0500021	RGL3
chr5	76686824	76686823	cg10189799	-	0.313902	1.79246e-16	2.72777	0.0104839	0.0675303	-2.84986	0.0591179	PDE8B
chr2	219736313	219736312	cg22344703	-	0.31955	-2.34838e-16	2.72742	0.0104927	0.0675303	-2.85409	0.0661014	WNT6
chr18	59001399	59001398	cg12816979	-	0.449344	-3.89608e-16	2.72724	0.0104973	0.0675303	-2.86116	0.0736749	CDH20
chr19	43857875	43857874	cg05275595	+	0.405304	2.14997e-16	2.72672	0.0105105	0.0675558	-2.8527	0.0593044	CD177
chr10	118922494	118922493	cg24234899	+	0.513153	3.64617e-16	2.72416	0.0105761	0.0677379	-2.86608	0.0734263	NA
chr17	33760279	33760278	cg00492719	+	0.539191	-1.02647e-16	2.72386	0.0105838	0.0677379	-2.84544	0.0632735	SLFN12
chr12	50056950	50056949	cg13285213	-	0.346912	-5.26705e-16	2.72317	0.0106015	0.0677379	-2.86675	0.0730519	FMNL3
chr12	96338039	96338038	cg07236190	+	0.339659	-8.54134e-16	2.72312	0.0106028	0.0677379	-2.86672	0.0604879	AMDHD1
chr2	219646658	219646657	cg14553243	-	0.359769	-2.64057e-16	2.72287	0.0106092	0.0677379	-2.85362	0.0648025	CYP27A1
chr8	16142200	16142199	cg23475489	+	0.4491	1.92554e-16	2.7228	0.010611	0.0677379	-2.86592	0.0621412	NA
chr10	43429460	43429459	cg17053251	+	0.387044	-2.34838e-16	2.72256	0.010617	0.0677379	-2.86814	0.0612511	NA
chr2	232485575	232485574	cg07593718	-	-0.490837	1.63552e-16	-2.72251	0.0106183	0.0677379	-2.87624	-0.0743049	NA
chr2	150186924	150186923	cg10770187	-	0.699353	4.64039e-16	2.72202	0.0106309	0.0677379	-2.86738	0.110495	LYPD6
chr9	91997760	91997759	cg02517299	-	-0.322257	8.94467e-19	-2.72172	0.0106388	0.0677379	-2.8563	-0.075744	SEMA4D
chr19	21657530	21657529	cg08173515	-	-0.526435	-6.09728e-17	-2.72161	0.0106415	0.0677379	-2.84776	-0.0663238	NA
chr14	57363871	57363870	cg02135916	+	0.365612	-1.03596e-16	2.72096	0.0106583	0.0677586	-2.87039	0.0501183	OTX2-AS1
chr1	99470561	99470560	cg10159215	+	0.471535	1.28586e-16	2.72048	0.0106707	0.0677586	-2.8721	0.0742224	LOC100129620
chr3	169530868	169530867	cg27467234	-	0.355085	-3.8332e-16	2.7204	0.0106727	0.0677586	-2.85589	0.0573794	LRRC34
chr12	54786326	54786325	cg27253782	+	-0.331864	2.34947e-16	-2.7194	0.0106986	0.0678243	-2.87306	-0.0525906	ZNF385A
chr1	89578855	89578854	cg20223453	+	-0.23879	2.52944e-16	-2.719	0.0107091	0.0678243	-2.83617	-0.0536391	GBP2
chr1	170669167	170669166	cg03948902	+	-0.341309	3.6375e-17	-2.71892	0.0107111	0.0678243	-2.86433	-0.0680988	PRRX1
chr17	63225393	63225392	cg03741862	-	0.300303	3.13009e-16	2.71842	0.0107241	0.067848	-2.85396	0.0572264	NA
chr20	61667765	61667764	cg25229408	-	0.318979	3.40873e-16	2.7176	0.0107454	0.0679233	-2.87008	0.0683408	LINC00029
chr20	21682506	21682505	cg08736638	-	0.439134	-8.95551e-17	2.71699	0.0107612	0.0679641	-2.86331	0.0744466	PAX1
chr7	151572763	151572762	cg10363569	-	-0.48153	4.52112e-17	-2.71541	0.0108026	0.0681509	-2.87323	-0.0739647	PRKAG2
chr10	126744847	126744846	cg00152126	+	0.338751	-6.47811e-17	2.71472	0.0108206	0.0681509	-2.88912	0.0554662	CTBP2
chr3	12595697	12595696	cg05467012	-	0.432047	-2.83302e-16	2.71421	0.010834	0.0681509	-2.86307	0.0960033	MKRN2
chr22	48567092	48567091	cg10018725	-	0.36564	-3.27971e-16	2.71223	0.0108859	0.0681509	-2.87194	0.0649811	NA
chr18	54877158	54877157	cg06444400	-	0.344519	-4.67074e-16	2.7122	0.0108869	0.0681509	-2.85946	0.0569422	NA
chr1	237706765	237706764	cg17087499	+	0.393209	-8.57604e-17	2.71165	0.0109012	0.0681509	-2.87329	0.0528365	RYR2
chr5	72794080	72794079	cg03541759	+	-0.24083	-5.63297e-16	-2.71126	0.0109116	0.0681509	-2.87148	-0.0551683	BTF3
chr8	99098127	99098126	cg13443570	-	0.372381	-1.45934e-16	2.71094	0.0109199	0.0681509	-2.88125	0.0630004	ERICH5
chr16	30939117	30939116	cg06983112	-	-0.597923	2.46222e-16	-2.71029	0.0109371	0.0681509	-2.89183	-0.0873241	FBXL19
chr14	102358101	102358100	cg00457115	+	0.288387	3.417e-16	2.71017	0.0109403	0.0681509	-2.88615	0.0652889	PPP2R5C
chr15	66767980	66767979	cg13195164	+	-0.297491	-3.48896e-16	-2.70995	0.0109461	0.0681509	-2.86939	-0.0727541	MAP2K1
chr19	15539195	15539194	cg06926306	-	0.398775	4.05397e-16	2.70987	0.0109485	0.0681509	-2.86489	0.050124	WIZ
chr1	3562123	3562122	cg14200305	+	0.355053	2.86229e-16	2.70968	0.0109533	0.0681509	-2.90187	0.060335	WRAP73
chr14	95795836	95795835	cg23224441	-	-0.373513	-1.36718e-16	-2.70966	0.0109539	0.0681509	-2.88549	-0.0651882	NA
chr1	24648546	24648545	cg01231985	-	1.05399	-4.21104e-16	2.70949	0.0109584	0.0681509	-2.89505	0.185844	GRHL3
chr19	1908389	1908388	cg20243900	-	-0.396419	-2.40584e-16	-2.70937	0.0109617	0.0681509	-2.89309	-0.0651891	ADAT3
chr7	1267988	1267987	cg19016816	-	0.311947	2.63895e-16	2.70924	0.010965	0.0681509	-2.89016	0.0548895	UNCX
chr10	50649724	50649723	cg16484473	-	0.446903	3.44488e-16	2.7091	0.0109688	0.0681509	-2.89407	0.0681313	NA
chr6	3760117	3760116	cg00380780	-	0.440222	-8.41883e-17	2.70889	0.0109743	0.0681509	-2.88104	0.070063	NA
chr10	130919714	130919713	cg09223928	+	0.321001	2.72352e-16	2.70873	0.0109785	0.0681509	-2.90191	0.0502501	NA
chr5	160130251	160130250	cg14120966	+	0.238538	1.79327e-16	2.70825	0.0109912	0.0681709	-2.86058	0.0664406	ATP10B
chr19	47248491	47248490	cg07274511	+	0.688772	4.03865e-16	2.70791	0.0110005	0.0681709	-2.89495	0.0970038	FKRP
chr1	88371415	88371414	cg19382906	+	-0.353666	-4.4886e-17	-2.70714	0.0110209	0.0681713	-2.88462	-0.0554973	NA
chr20	43681879	43681878	cg24422984	-	-0.526027	6.02871e-16	-2.70701	0.0110243	0.0681713	-2.90109	-0.0818838	STK4
chr3	12802191	12802190	cg03761891	+	0.345197	-2.03396e-16	2.70685	0.0110287	0.0681713	-2.89014	0.0883189	TMEM40
chr10	134769091	134769090	cg14613365	-	-0.307273	9.14525e-17	-2.70548	0.0110652	0.0683387	-2.90427	-0.0524055	NA
chr1	24648552	24648551	cg01590970	-	0.664805	5.60099e-16	2.70362	0.011115	0.0685883	-2.9122	0.120668	GRHL3
chr19	46636174	46636173	cg03641729	+	-0.282834	-1.35336e-16	-2.70286	0.0111353	0.0686265	-2.88815	-0.0520082	NA
chr2	73429332	73429331	cg16236766	+	0.345072	-2.45247e-16	2.70269	0.0111401	0.0686265	-2.90545	0.0559167	NOTO
chr1	38757814	38757813	cg06058681	-	0.234306	-1.54011e-16	2.70138	0.0111754	0.0687855	-2.88218	0.0519033	NA
chr1	158534680	158534679	cg20778958	-	0.361632	5.14454e-16	2.69969	0.0112211	0.0689667	-2.92134	0.0630061	OR6P1
chr2	177052487	177052486	cg11418595	+	0.380607	-8.87148e-17	2.69947	0.0112269	0.0689667	-2.91207	0.051676	HAGLR
chr12	112280698	112280697	cg01008004	-	-0.27513	9.79848e-17	-2.69924	0.0112333	0.0689667	-2.9121	-0.0512503	MAPKAPK5
chr13	41301927	41301926	ch.13.40199926R	+	-0.275821	1.24304e-16	-2.69743	0.0112825	0.0690598	-2.90764	-0.059103	MIR320D1
chr19	32595508	32595507	cg00811352	+	0.329206	-5.00739e-16	2.69731	0.0112856	0.0690598	-2.90149	0.0538104	NA
chr6	74072448	74072447	cg12070285	-	0.393227	-1.08854e-16	2.69678	0.0113	0.0690598	-2.91763	0.0584239	KHDC3L
chr1	156646486	156646485	cg11723801	+	0.385272	-3.26995e-16	2.69675	0.0113008	0.0690598	-2.89506	0.0659045	NES
chr6	83125904	83125903	cg16768783	+	0.30856	-8.92298e-17	2.6962	0.011316	0.0690598	-2.90356	0.0543459	NA
chr2	126716944	126716943	cg24913794	-	0.37484	9.42511e-17	2.69598	0.0113219	0.0690598	-2.90202	0.0723088	NA
chr17	7265467	7265466	cg21657568	-	-0.384705	1.73039e-16	-2.69555	0.0113338	0.0690598	-2.91328	-0.0681263	NA
chr8	103851596	103851595	ch.8.2102814R	+	-0.364493	-2.11731e-16	-2.69522	0.0113428	0.0690598	-2.92025	-0.0809383	AZIN1
chr12	128850631	128850630	cg02543772	-	-0.454711	-1.84206e-16	-2.69498	0.0113492	0.0690598	-2.91949	-0.0660679	TMEM132C
chr3	168958729	168958728	cg10358466	-	-0.324816	-4.42788e-16	-2.69488	0.0113521	0.0690598	-2.9204	-0.0536106	MECOM
chr6	62996215	62996214	cg18884037	-	0.410735	-6.80337e-17	2.69468	0.0113574	0.0690598	-2.93282	0.0653196	KHDRBS2
chr7	93204353	93204352	cg12929755	+	0.407494	1.89119e-16	2.69438	0.0113656	0.0690598	-2.92851	0.0605599	CALCR
chr11	11417773	11417772	cg20204415	+	0.554579	4.20454e-16	2.69413	0.0113726	0.0690598	-2.91384	0.0870862	GALNT18
chr10	96955884	96955883	cg20844989	-	-0.358066	9.99634e-17	-2.69348	0.0113905	0.0690598	-2.92249	-0.0514946	ACSM6
chr19	863055	863054	cg19279342	-	0.532248	4.3509e-16	2.69346	0.0113911	0.0690598	-2.92196	0.0825343	CFD
chr19	45070432	45070431	cg14994855	+	0.392138	3.37614e-16	2.69303	0.0114029	0.0690733	-2.92379	0.0559182	NA
chr6	10886347	10886346	cg08383695	+	-0.241386	-7.34208e-17	-2.69052	0.0114719	0.0694338	-2.88181	-0.0502068	GCM2
chr3	134369940	134369939	cg22889573	+	-0.303421	-7.91468e-17	-2.68931	0.0115057	0.069517	-2.92588	-0.0527708	KY
chr18	9321561	9321560	cg20758756	+	-0.321634	7.26009e-17	-2.68867	0.0115233	0.069517	-2.93459	-0.0544558	NA
chr7	12611109	12611108	cg24785074	-	0.385158	2.67364e-16	2.68806	0.0115401	0.069517	-2.92026	0.0720834	SCIN
chr6	17932937	17932936	cg18367291	+	0.412447	1.13435e-16	2.68772	0.0115496	0.069517	-2.93665	0.0575621	KIF13A
chr19	58095596	58095595	cg18579862	-	0.516368	-3.20707e-16	2.68737	0.0115594	0.069517	-2.92952	0.0692796	ZIK1
chr4	111540658	111540657	cg10055501	+	-0.641745	3.53829e-16	-2.68723	0.0115634	0.069517	-2.90435	-0.114564	PITX2
chr2	178029306	178029305	cg04346028	-	-0.235926	-1.17324e-16	-2.68644	0.0115855	0.069517	-2.91591	-0.0565434	NA
chr14	79628259	79628258	cg12503756	+	0.26565	-4.05925e-16	2.68566	0.0116072	0.069517	-2.9184	0.0552201	NRXN3
chr1	247274778	247274777	cg11856822	-	0.508311	-5.72459e-17	2.6855	0.0116116	0.069517	-2.89982	0.0948152	C1orf229
chr2	20851153	20851152	cg18338319	-	0.254332	3.1225e-17	2.68533	0.0116164	0.069517	-2.94041	0.0576538	HS1BP3
chr15	23035494	23035493	cg27514038	-	0.704042	-1.27421e-16	2.68521	0.0116197	0.069517	-2.93768	0.127229	NIPA2
chr16	34490034	34490033	cg05970777	+	0.414171	2.27682e-18	2.6852	0.0116201	0.069517	-2.94074	0.0684782	NA
chr1	20605530	20605529	cg05696034	-	0.328529	-4.99817e-17	2.68499	0.0116258	0.069517	-2.94552	0.0517112	NA
chr3	180588042	180588041	cg08121925	+	0.320389	1.97867e-17	2.68463	0.0116359	0.069517	-2.93507	0.0601771	NA
chr13	112967958	112967957	cg17148309	-	0.316467	1.65666e-16	2.68423	0.0116472	0.069517	-2.95882	0.0507752	NA
chr15	89960504	89960503	cg06059461	+	-0.367599	-1.97325e-17	-2.68422	0.0116476	0.069517	-2.95249	-0.0578631	NA
chr12	6665425	6665424	cg01979888	+	0.429557	-1.26852e-16	2.68397	0.0116546	0.069517	-2.94923	0.0883419	IFFO1
chr1	31544294	31544293	cg12572770	-	-0.288223	5.26814e-16	-2.68349	0.011668	0.069517	-2.91559	-0.0536751	NA
chr11	134794981	134794980	cg19153300	+	-0.347549	-1.95156e-16	-2.68337	0.0116715	0.069517	-2.91717	-0.0937511	NA
chr4	113738958	113738957	cg16028169	-	0.262897	-2.6975e-16	2.68222	0.0117038	0.069517	-2.93863	0.0502951	ANK2
chr1	1935310	1935309	cg05551595	-	0.434246	-9.99634e-17	2.68182	0.0117151	0.069517	-2.95507	0.0790935	CFAP74
chr16	24987239	24987238	cg13588301	-	0.320878	-6.13658e-17	2.68161	0.0117208	0.069517	-2.95147	0.0701225	ARHGAP17
chr2	203735560	203735559	cg00297702	-	-0.432114	-1.42789e-16	-2.68131	0.0117295	0.069517	-2.90405	-0.0674417	ICA1L
chr2	219738315	219738314	cg00011225	+	0.424156	9.71987e-17	2.68115	0.011734	0.069517	-2.95582	0.0808704	WNT6
chr6	137612870	137612869	cg09542028	+	0.36815	-1.52439e-16	2.68076	0.011745	0.069517	-2.95006	0.0618015	NA
chr3	58012509	58012508	cg01512508	-	0.78337	-2.25948e-16	2.68013	0.0117628	0.069517	-2.9493	0.0948743	FLNB
chr5	76255051	76255050	cg18493242	-	0.567313	1.2837e-16	2.68006	0.0117649	0.069517	-2.96356	0.0876712	CRHBP
chr5	100238385	100238384	cg26241363	-	-0.387558	4.58292e-16	-2.67985	0.0117706	0.069517	-2.96243	-0.0609264	ST8SIA4
chr19	1325349	1325348	cg12192408	-	-0.305015	-1.54939e-16	-2.67985	0.0117708	0.069517	-2.92591	-0.081956	NA
chr19	591537	591536	cg09853898	-	-0.280026	1.46042e-16	-2.67977	0.0117728	0.069517	-2.95407	-0.0621316	HCN2
chr1	244893919	244893918	cg08708599	+	-0.221501	5.08843e-16	-2.67918	0.0117897	0.0695604	-2.95292	-0.0537171	NA
chr9	1005272	1005271	cg25101255	-	-0.401375	1.57101e-16	-2.67757	0.0118355	0.0697311	-2.94374	-0.0586235	NA
chr8	2002013	2002012	cg09584650	-	0.407088	-6.56972e-16	2.67729	0.0118435	0.0697311	-2.95597	0.0595151	MYOM2
chr12	40550017	40550016	cg14194192	-	0.339733	-2.52456e-16	2.67715	0.0118475	0.0697311	-2.96355	0.0544143	NA
chr12	31079290	31079289	cg26716846	+	0.399518	1.31568e-16	2.67624	0.0118732	0.0698261	-2.96818	0.0746808	TSPAN11
chr3	42305064	42305063	cg21327694	+	0.516485	1.35769e-16	2.67586	0.0118841	0.0698314	-2.94668	0.0592094	CCK
chr2	61372166	61372165	cg19790321	+	0.512842	3.60606e-16	2.67554	0.0118934	0.0698314	-2.95282	0.0743199	C2orf74
chr5	173108958	173108957	cg07667019	+	-0.326766	-2.96475e-16	-2.67516	0.0119041	0.0698351	-2.95799	-0.0572137	NA
chr2	38603464	38603463	cg06843559	+	-0.617583	-2.46764e-16	-2.67485	0.0119132	0.0698351	-2.95245	-0.100279	ATL2
chr3	170746587	170746586	cg01423389	-	0.313867	8.60585e-18	2.67405	0.0119359	0.0698625	-2.98064	0.0502925	SLC2A2
chr2	1927210	1927209	cg08689708	+	0.354719	-4.68701e-16	2.67401	0.0119371	0.0698625	-2.95448	0.0504004	MYT1L
chr15	63233165	63233164	cg19938199	+	0.306489	-1.08529e-16	2.67292	0.0119685	0.0699068	-2.97	0.0535757	NA
chr8	82553852	82553851	cg26463930	-	0.846081	-1.05818e-16	2.67219	0.0119895	0.0699068	-2.95103	0.13321	NA
chr5	72416001	72416000	cg18800060	+	0.434393	-1.0159e-16	2.67219	0.0119895	0.0699068	-2.96148	0.0683001	TMEM171
chr10	28657330	28657329	cg14552947	+	0.393755	3.76435e-16	2.67212	0.0119916	0.0699068	-2.95275	0.0514583	NA
chr2	137632186	137632185	cg09866365	+	-0.361822	-3.78942e-16	-2.67196	0.0119963	0.0699068	-2.97729	-0.0547278	THSD7B
chr11	15136151	15136150	cg12828075	+	0.413061	1.52764e-16	2.67174	0.0120024	0.0699068	-2.95658	0.0695036	INSC
chr21	38807713	38807712	cg19988492	+	0.480299	-6.82722e-16	2.6708	0.0120296	0.0699677	-2.95616	0.075413	DYRK1A
chr2	216614675	216614674	cg08438696	-	0.442856	-1.49945e-16	2.67071	0.0120322	0.0699677	-2.98097	0.0807495	LINC00607
chr2	181200446	181200445	ch.2.180908690F	+	0.550931	-9.47023e-16	2.67	0.0120528	0.0700317	-2.95657	0.0829958	NA
chr6	49431866	49431865	cg08259796	+	-0.49092	3.63208e-16	-2.66934	0.012072	0.0700493	-2.96435	-0.0748714	CENPQ
chr1	205012450	205012449	cg08125719	+	-0.267636	8.04261e-16	-2.66923	0.0120751	0.0700493	-2.97252	-0.0503767	CNTN2
chr12	132504270	132504269	ch.12.2884988R	+	-0.397594	-1.21431e-17	-2.66848	0.0120969	0.0701198	-2.95621	-0.0647876	EP400
chr20	25848912	25848911	cg27549325	+	0.481595	-4.84422e-16	2.66691	0.0121426	0.0702196	-2.96766	0.0626183	FAM182B
chr1	243418509	243418508	cg11341840	+	0.274512	4.86265e-17	2.66656	0.0121527	0.0702196	-2.98469	0.0618135	CEP170
chr17	35658375	35658374	cg26789956	+	-0.368492	4.94396e-17	-2.66633	0.0121596	0.0702196	-2.9825	-0.0629651	ACACA
chr13	24901962	24901961	cg02811702	+	0.532315	-2.23779e-16	2.66632	0.0121598	0.0702196	-2.96852	0.0767064	NA
chr11	73599570	73599569	cg00313758	-	-0.346373	-1.92771e-16	-2.66528	0.0121901	0.0702196	-2.98991	-0.0591799	PAAF1
chr10	134992448	134992447	cg02688948	+	0.441211	3.57489e-16	2.66526	0.0121908	0.0702196	-2.98182	0.0928728	KNDC1
chr9	117955374	117955373	cg24500618	+	0.493485	5.55294e-16	2.66514	0.0121944	0.0702196	-2.9714	0.0970887	DEC1
chr14	101413380	101413379	cg00596354	-	0.237523	3.82046e-16	2.66496	0.0121996	0.0702196	-2.9606	0.0535135	SNORD114-1
chr6	144290805	144290804	cg22431466	+	-0.221963	-7.12077e-16	-2.66491	0.0122012	0.0702196	-2.95663	-0.0505105	PLAGL1
chr8	69243289	69243288	cg06125462	-	0.485527	4.77049e-18	2.66418	0.0122224	0.0702858	-2.94862	0.0816514	C8orf34
chr3	12045673	12045672	cg26655299	+	-0.394556	1.21214e-16	-2.6636	0.0122393	0.0703263	-2.98619	-0.0668955	SYN2
chr2	120436040	120436039	cg24441810	-	-0.506852	-4.36825e-16	-2.66303	0.0122561	0.0703263	-2.98088	-0.083658	TMEM177
chr4	123259798	123259797	cg11764735	-	-0.288428	-4.75748e-16	-2.6625	0.0122719	0.0703263	-2.9925	-0.0508846	KIAA1109
chr17	17717968	17717967	cg09186408	+	-0.309362	2.59016e-16	-2.66249	0.0122722	0.0703263	-3.0009	-0.0551552	MIR33B
chr16	2732204	2732203	cg01709316	-	0.5877	-6.63423e-16	2.6621	0.0122835	0.0703263	-2.97426	0.150528	KCTD5
chr10	91295651	91295650	cg22901008	+	0.321345	4.18882e-16	2.66172	0.0122948	0.0703263	-2.98193	0.0527926	SLC16A12
chr4	187476704	187476703	cg12363722	+	0.517944	-8.71156e-17	2.66164	0.0122972	0.0703263	-2.99625	0.0773127	MTNR1A
chr11	133938758	133938757	cg24140030	+	-0.378856	4.13298e-16	-2.66104	0.012315	0.0703596	-2.98526	-0.0658429	JAM3
chr9	707167	707166	cg14399863	-	0.387667	-3.18376e-16	2.66063	0.0123269	0.0703596	-2.9857	0.0637734	KANK1
chr20	21694308	21694307	cg22763649	+	0.330814	6.99175e-17	2.66046	0.0123321	0.0703596	-2.9863	0.059133	PAX1
chr20	591086	591085	cg12807794	+	0.517629	4.14165e-16	2.66006	0.012344	0.0703724	-2.98604	0.0607815	TCF15
chr2	170683824	170683823	cg06940851	-	-0.288302	3.54643e-16	-2.6592	0.0123694	0.0704619	-2.9707	-0.0613824	METTL5
chr8	5649435	5649434	cg01112036	-	0.366971	3.14419e-16	2.65703	0.0124339	0.0706499	-2.98293	0.0502791	NA
chr16	66878811	66878810	cg03469521	-	0.442572	-2.14455e-16	2.6568	0.0124408	0.0706499	-2.98625	0.0902325	CA7
chr7	28789135	28789134	cg20977229	+	0.391236	-9.81237e-17	2.65657	0.0124477	0.0706499	-3.01289	0.0661801	CREB5
chr8	77616146	77616145	cg20980056	-	-0.238432	5.19604e-16	-2.65652	0.0124491	0.0706499	-2.99854	-0.0533055	ZFHX4
chr6	31096103	31096102	cg05227616	-	-0.258011	-4.9071e-16	-2.65645	0.012451	0.0706499	-2.99861	-0.0560156	PSORS1C1
chr2	118616238	118616237	cg03288922	-	0.463699	8.97719e-17	2.65595	0.012466	0.0706798	-2.99796	0.0612132	NA
chr6	168533508	168533507	cg20992785	+	-0.394513	-1.4962e-16	-2.65394	0.0125263	0.0709312	-3.00313	-0.0608192	NA
chr3	123340787	123340786	cg19354468	+	-0.278142	4.10479e-16	-2.6538	0.0125306	0.0709312	-3.00477	-0.0521849	MYLK
chr15	57664705	57664704	cg19192981	-	-0.363799	-5.53323e-16	-2.65306	0.0125527	0.0709312	-2.99123	-0.0649069	CGNL1
chr11	763340	763339	cg18089519	+	-0.306389	-3.97035e-16	-2.65262	0.012566	0.0709312	-3.01727	-0.058337	TALDO1
chr10	115860298	115860297	cg16734433	-	0.499703	-9.68193e-17	2.6524	0.0125726	0.0709312	-3.00537	0.0556049	NA
chr16	88947840	88947839	cg25614396	+	-0.560144	-1.46747e-16	-2.65185	0.0125891	0.0709312	-3.01856	-0.11439	CBFA2T3
chr1	179675667	179675666	cg15634165	+	0.397572	1.89227e-16	2.65164	0.0125954	0.0709312	-3.01986	0.088628	NA
chr17	75672424	75672423	cg00011616	+	-0.36931	3.24095e-16	-2.65157	0.0125977	0.0709312	-2.98769	-0.0573006	NA
chr3	113431268	113431267	cg24314608	-	0.357197	-1.22298e-16	2.65124	0.0126076	0.0709312	-3.02133	0.0674333	NA
chr6	6002767	6002766	cg03707308	+	0.337882	-3.88144e-17	2.65122	0.012608	0.0709312	-2.99782	0.0597242	NRN1
chr14	90560724	90560723	cg23207176	-	-0.53559	1.46584e-16	-2.65047	0.012631	0.0710053	-2.96595	-0.0704753	KCNK13
chr14	103989712	103989711	cg18329187	-	-0.46263	3.64509e-16	-2.64983	0.0126503	0.0710589	-3.00354	-0.0785231	CKB
chr1	58126626	58126625	cg02058215	+	0.381071	7.93636e-17	2.64933	0.0126655	0.0710684	-3.0308	0.0605649	DAB1
chr1	206858869	206858868	cg24902504	-	-0.303588	-1.62197e-16	-2.64913	0.0126716	0.0710684	-3.01428	-0.0565511	MAPKAPK2
chr16	46603016	46603015	cg03293206	+	0.341059	-4.59878e-16	2.64852	0.0126899	0.0711164	-3.01807	0.0616803	ANKRD26P1
chr1	232680694	232680693	cg05067857	-	-0.355368	2.28563e-17	-2.64786	0.0127101	0.0711746	-2.9922	-0.0713575	NA
chr2	161504835	161504834	cg16877087	+	0.373979	7.58942e-18	2.64639	0.0127549	0.0712681	-3.00216	0.0695006	NA
chr16	3891813	3891812	cg06642158	+	-0.283218	-3.55754e-16	-2.64597	0.0127678	0.0712681	-3.02376	-0.0501568	CREBBP
chr17	21226410	21226409	cg05785424	+	1.25583	-1.20997e-16	2.64523	0.0127904	0.0712681	-3.02804	0.157927	NA
chr4	41258616	41258615	cg21617571	+	0.287313	1.44849e-16	2.64491	0.0128	0.0712681	-3.02153	0.0513035	UCHL1
chr6	3232026	3232025	cg00517532	-	0.316139	3.7405e-17	2.64454	0.0128115	0.0712681	-3.00538	0.0835405	TUBB2B
chr7	12611138	12611137	cg20580524	+	0.46955	1.51355e-16	2.64425	0.0128203	0.0712681	-3.02956	0.0805002	SCIN
chr6	28447116	28447115	cg21903646	-	0.457909	4.64039e-17	2.64416	0.0128231	0.0712681	-3.02422	0.0710719	NA
chr1	114697583	114697582	cg00764109	-	-0.266883	-4.9651e-16	-2.64408	0.0128255	0.0712681	-3.03331	-0.0537216	SYT6
chr18	74300709	74300708	cg27619000	+	0.364147	-2.1844e-16	2.64389	0.0128314	0.0712681	-3.03194	0.0586726	NA
chr4	153213646	153213645	cg00217225	+	0.340164	3.96872e-16	2.64381	0.0128338	0.0712681	-3.03794	0.0714031	NA
chr2	130939681	130939680	cg10534310	+	0.286555	-2.46439e-16	2.64369	0.0128375	0.0712681	-3.02559	0.074984	MZT2B
chr17	34611342	34611341	cg18100887	+	0.396983	9.24824e-17	2.64344	0.0128451	0.0712681	-3.01649	0.0572076	NA
chr7	73785653	73785652	cg09873989	-	-0.361017	2.48282e-16	-2.64314	0.0128544	0.0712681	-3.03879	-0.051573	CLIP2
chr11	50257614	50257613	cg24576494	+	0.311522	-2.10932e-16	2.64263	0.01287	0.0713003	-3.03979	0.0561396	LOC441601
chr12	112204762	112204761	cg21470387	-	0.393844	3.19298e-17	2.64174	0.0128974	0.0713979	-3.02447	0.0540425	ALDH2
chr6	168785924	168785923	cg20566286	-	0.340539	1.99412e-16	2.64114	0.0129159	0.0714432	-3.03028	0.0545345	NA
chr1	10707954	10707953	cg03962214	-	-0.317235	-5.7544e-16	-2.64005	0.0129497	0.0714432	-3.04356	-0.064014	CASZ1
chr6	30923866	30923865	cg15878568	+	0.395411	-1.0819e-16	2.64004	0.0129499	0.0714432	-3.03933	0.0714552	NA
chr1	92952582	92952581	cg24683414	+	0.422463	1.63606e-16	2.63989	0.0129546	0.0714432	-3.04064	0.0575699	GFI1
chr6	136990685	136990684	cg18584736	-	0.409812	-1.25015e-16	2.63915	0.0129776	0.0714432	-3.03569	0.064134	MAP3K5
chr15	89960279	89960278	cg27380997	-	-0.609601	-4.4951e-16	-2.63878	0.012989	0.0714432	-3.04511	-0.10494	NA
chr10	90253616	90253615	cg02977388	-	0.392671	-6.69278e-16	2.63858	0.0129954	0.0714432	-3.05747	0.0709264	RNLS
chr1	47697966	47697965	cg04363624	+	0.650554	1.35037e-16	2.63834	0.0130028	0.0714432	-3.03403	0.0961104	STIL
chr6	27107757	27107756	cg11179081	+	0.517068	1.39157e-16	2.63808	0.0130108	0.0714432	-3.04368	0.0767172	HIST1H2BK
chr7	3341631	3341630	cg17923485	+	-0.646592	-8.40257e-18	-2.63799	0.0130137	0.0714432	-3.01809	-0.111561	SDK1
chr6	144033158	144033157	cg21376109	+	-0.522754	1.59977e-16	-2.63798	0.0130138	0.0714432	-3.05171	-0.087725	PHACTR2
chr2	47499717	47499716	cg14803306	+	0.63152	4.82687e-16	2.63678	0.0130514	0.0715686	-3.0462	0.0965212	NA
chr16	85590267	85590266	cg05449094	+	-0.290491	1.31788e-16	-2.63662	0.0130564	0.0715686	-3.04372	-0.0508277	NA
chr15	41039135	41039134	cg25225841	+	-0.340706	-6.21627e-16	-2.6358	0.013082	0.0716238	-3.04865	-0.0559335	RMDN3
chr20	21379147	21379146	cg08983248	+	-0.296742	-1.85073e-16	-2.63557	0.0130892	0.0716238	-3.04194	-0.0537479	NKX2-4
chr3	13780561	13780560	cg21245265	+	0.386371	2.44867e-16	2.63482	0.0131125	0.0716238	-3.04415	0.08253	LINC00620
chr15	35047200	35047199	cg22740700	+	0.646398	-6.98226e-17	2.63457	0.0131205	0.0716238	-3.04346	0.0797908	GJD2
chr7	5862495	5862494	cg09740294	-	-0.36448	-3.00866e-16	-2.63396	0.0131395	0.0716238	-3.06056	-0.0526262	ZNF815P
chr12	102036401	102036400	cg23891273	+	0.383969	-3.44776e-16	2.63392	0.0131406	0.0716238	-3.01975	0.0531233	MYBPC1
chr11	47628442	47628441	cg17688768	+	-0.34311	-5.0719e-16	-2.63318	0.0131639	0.0716238	-3.04518	-0.0500377	NA
chr9	95169023	95169022	cg17217807	-	0.434994	-2.60859e-16	2.63309	0.013167	0.0716238	-3.06456	0.0760781	CENPP
chr6	50816038	50816037	cg07863624	-	-0.559439	-2.11799e-16	-2.63298	0.0131702	0.0716238	-3.05554	-0.0798921	NA
chr6	31382066	31382065	cg04985482	-	-0.343113	2.38904e-16	-2.63292	0.0131723	0.0716238	-3.03546	-0.05547	MICA
chr8	11059242	11059241	cg14530233	+	-0.248538	3.29462e-16	-2.63283	0.0131749	0.0716238	-3.03533	-0.054184	XKR6
chr11	113725688	113725687	cg04998498	+	-0.32988	1.84423e-16	-2.63229	0.0131921	0.0716442	-3.06274	-0.0508388	USP28
chr1	202251909	202251908	cg21169940	-	0.254359	6.09322e-17	2.63183	0.0132063	0.0716442	-3.02647	0.0563642	LGR6
chr2	48041472	48041471	cg26896179	-	0.236751	6.92331e-17	2.63177	0.0132083	0.0716442	-3.05988	0.0521205	FBXO11
chr16	75852524	75852523	cg26003165	+	0.690713	-5.02853e-16	2.63096	0.0132339	0.0717051	-3.03873	0.0774397	NA
chr2	240313542	240313541	cg12595293	+	-0.380211	-5.39391e-17	-2.63028	0.0132554	0.0717051	-3.0634	-0.0536436	HDAC4
chr18	56597394	56597393	cg09556848	-	-0.437226	-2.43234e-16	-2.63012	0.0132604	0.0717051	-3.04937	-0.0908773	ZNF532
chr9	38622560	38622559	cg21189438	+	0.609172	-1.10697e-16	2.62907	0.0132937	0.0717051	-3.04763	0.128395	ANKRD18A
chr12	54394117	54394116	cg25456468	+	0.457458	-5.69531e-16	2.62906	0.013294	0.0717051	-3.04881	0.0580366	HOXC9
chr13	112323123	112323122	cg04319929	+	0.410349	1.36609e-16	2.62866	0.0133067	0.0717051	-3.06031	0.0889981	NA
chr6	30923744	30923743	cg00119460	-	0.443296	2.97071e-16	2.62845	0.0133136	0.0717051	-3.06592	0.0824129	NA
chr3	27762096	27762095	cg21473142	+	0.803444	2.71051e-16	2.62829	0.0133187	0.0717051	-3.07197	0.114794	EOMES
chr17	26903929	26903928	cg06367117	-	-0.429996	1.75207e-16	-2.62812	0.013324	0.0717051	-3.05098	-0.0756763	ALDOC
chr6	32977218	32977217	cg10397527	+	0.680855	-1.80411e-16	2.6281	0.0133246	0.0717051	-3.05343	0.116856	HLA-DOA
chr16	6534318	6534317	cg08222382	+	0.441193	-7.30752e-17	2.62799	0.0133281	0.0717051	-3.0635	0.0742596	RBFOX1
chr17	40935999	40935998	cg03294458	-	0.339078	3.64075e-16	2.62751	0.0133432	0.0717333	-3.03286	0.0781844	WNK4
chr19	41119372	41119371	cg27129881	+	-0.554721	1.46909e-16	-2.62627	0.0133829	0.0718327	-3.06245	-0.103149	LTBP4
chr7	141438344	141438343	cg10154310	-	0.526642	-2.52511e-16	2.62588	0.0133951	0.0718327	-3.05155	0.0779127	SSBP1
chr10	31609897	31609896	cg18465286	+	-0.364393	-2.14428e-16	-2.62574	0.0133998	0.0718327	-3.05665	-0.0575481	ZEB1
chr22	39835413	39835412	cg22688213	+	0.32278	1.26147e-16	2.62569	0.0134013	0.0718327	-3.07512	0.0619034	NA
chr14	95789317	95789316	cg27592085	-	0.272189	-1.8197e-16	2.62457	0.0134373	0.0719729	-3.06096	0.0503291	CLMN
chr11	110396605	110396604	cg18434078	+	0.286797	7.81276e-16	2.62368	0.0134657	0.0719865	-3.06051	0.0512085	NA
chr11	34608042	34608041	cg16935203	-	-0.299435	3.57218e-16	-2.62364	0.013467	0.0719865	-3.04032	-0.0612176	NA
chr19	47377516	47377515	cg13435220	-	-0.307496	-4.2536e-16	-2.62356	0.0134696	0.0719865	-3.05221	-0.051471	NA
chr3	149871392	149871391	cg00117490	+	-0.300805	-9.41087e-17	-2.6222	0.0135134	0.0721375	-3.06785	-0.0563657	NA
chr1	14027522	14027521	cg24550112	-	0.378638	-3.94866e-16	2.62203	0.0135188	0.0721375	-3.03985	0.0651578	PRDM2
chr2	76673862	76673861	cg19383432	-	0.354107	-4.54443e-16	2.62141	0.0135389	0.0721375	-3.06624	0.0514638	NA
chr16	67515014	67515013	cg10434888	-	-0.465648	-7.65447e-16	-2.6213	0.0135422	0.0721375	-3.07189	-0.0609024	ATP6V0D1
chr19	53872873	53872872	cg05633225	-	-0.306659	1.33086e-17	-2.6209	0.0135551	0.0721375	-3.03403	-0.0640197	ZNF525
chr3	124776039	124776038	cg14706455	-	0.335758	6.60821e-17	2.62083	0.0135574	0.0721375	-3.08751	0.0560651	HEG1
chr1	235267475	235267474	cg02341480	-	-0.360453	-1.46852e-16	-2.61994	0.0135862	0.0722378	-3.07704	-0.0522176	NA
chr7	94023558	94023557	cg06299997	+	-0.340785	-3.56703e-17	-2.61919	0.0136106	0.0723146	-3.05812	-0.0568965	COL1A2
chr8	42514219	42514218	cg20652414	-	0.278906	2.25514e-16	2.61816	0.0136439	0.0724384	-3.0803	0.0508753	NA
chr2	113836340	113836339	cg19353916	-	0.243101	1.50541e-16	2.6174	0.0136688	0.0725175	-3.06919	0.0537447	NA
chr19	41119354	41119353	cg06732228	+	-0.352003	-2.79182e-18	-2.61699	0.0136821	0.0725183	-3.08347	-0.0639235	LTBP4
chr4	170533884	170533883	cg24044084	-	-0.324495	-1.1421e-15	-2.61678	0.0136889	0.0725183	-3.07405	-0.0673926	NEK1
chr2	37423429	37423428	cg01598371	-	0.340008	3.04403e-16	2.61616	0.0137093	0.0725732	-3.08831	0.0587998	CEBPZOS
chr17	58603621	58603620	cg02445356	-	0.283527	-7.50268e-17	2.61551	0.0137302	0.0726059	-3.08877	0.0674028	APPBP2
chr11	6633091	6633090	cg12625990	+	-0.327517	-1.7892e-16	-2.61535	0.0137354	0.0726059	-3.09985	-0.0549232	TAF10
chr10	108924561	108924560	cg24621437	-	0.518876	2.13154e-16	2.61443	0.0137659	0.0726732	-3.08444	0.0828102	SORCS1
chr2	219868066	219868065	cg27139836	+	0.514434	-1.13136e-16	2.61411	0.0137761	0.0726732	-3.10425	0.0831606	CFAP65
chr12	8695029	8695028	cg25252965	+	0.357376	-3.29381e-16	2.61405	0.0137782	0.0726732	-3.0944	0.059888	CLEC4E
chr8	50821905	50821904	cg22471128	+	-0.402778	-1.30104e-16	-2.61343	0.0137984	0.0727267	-3.07807	-0.0605454	SNTG1
chr16	85410526	85410525	cg06323896	+	0.41155	1.2532e-16	2.61292	0.0138153	0.0727317	-3.0804	0.0547621	NA
chr10	50649796	50649795	cg24002541	+	0.333167	-6.87384e-17	2.61266	0.0138238	0.0727317	-3.09812	0.057235	NA
chr17	77997998	77997997	cg21048763	+	-0.353391	-2.00252e-16	-2.61249	0.0138293	0.0727317	-3.08096	-0.0670504	TBC1D16
chr3	151985434	151985433	cg14423778	+	-0.408454	4.30211e-16	-2.61137	0.0138661	0.0727906	-3.10428	-0.0593605	MBNL1
chr17	17109240	17109239	cg01412970	-	0.60659	3.73399e-16	2.61088	0.0138826	0.0727906	-3.0733	0.0961306	PLD6
chr1	165797893	165797892	cg15646610	-	0.241478	1.08122e-16	2.61087	0.0138828	0.0727906	-3.07886	0.0558295	TMCO1
chr13	24144487	24144486	cg24350296	+	0.280599	1.68214e-16	2.61058	0.0138923	0.0727906	-3.08673	0.0505747	TNFRSF19
chr10	123355269	123355268	cg06791446	+	-0.399808	2.8688e-16	-2.61049	0.0138953	0.0727906	-3.10155	-0.0653459	FGFR2
chr9	92460985	92460984	cg12495897	-	0.36405	1.73472e-18	2.61033	0.0139007	0.0727906	-3.11033	0.0636769	NA
chr7	51170074	51170073	cg17727071	-	-0.478339	1.02945e-16	-2.60959	0.013925	0.0728653	-3.10117	-0.0520194	COBL
chr12	102265958	102265957	cg10348204	+	-0.271371	-4.9548e-16	-2.60862	0.0139574	0.0729258	-3.08189	-0.0623079	NA
chr11	73020460	73020459	cg03499808	+	0.818682	-1.23979e-16	2.6084	0.0139647	0.0729258	-3.10449	0.112312	ARHGEF17
chr3	129147723	129147722	cg22384700	-	0.266007	6.14743e-17	2.60834	0.0139666	0.0729258	-3.0941	0.0511616	EFCAB12
chr17	76254130	76254129	cg16810279	+	0.402605	9.17235e-17	2.60753	0.0139934	0.0729902	-3.09396	0.0894647	NA
chr1	44883228	44883227	cg00069860	+	0.450875	-2.83261e-16	2.6073	0.014001	0.0729902	-3.10446	0.0722399	RNF220
chr8	145557637	145557636	cg27595860	+	0.529807	-5.0494e-16	2.60706	0.0140091	0.0729902	-3.10417	0.0709953	SCRT1
chr12	52300912	52300911	cg12193731	+	0.463813	-1.81475e-16	2.60597	0.0140456	0.0730311	-3.11167	0.0837301	ACVRL1
chr14	67437344	67437343	cg15635498	-	-0.28596	-5.72459e-17	-2.60593	0.0140469	0.0730311	-3.09374	-0.0556033	GPHN
chr14	80678160	80678159	cg06429434	+	0.364695	6.36318e-16	2.60592	0.0140471	0.0730311	-3.12317	0.062183	DIO2
chr10	61668185	61668184	cg14316118	-	-0.26629	4.17147e-17	-2.60431	0.0141009	0.0730885	-3.1013	-0.0536028	CCDC6
chr3	25469926	25469925	cg03428864	+	0.448226	2.70671e-16	2.60427	0.0141022	0.0730885	-3.1089	0.0757491	RARB
chr19	41962335	41962334	cg09992085	-	0.30088	-2.92443e-16	2.60427	0.0141024	0.0730885	-3.10922	0.0524447	PCAT19
chr1	247267863	247267862	cg15342827	+	0.371754	1.54648e-16	2.6041	0.0141081	0.0730885	-3.11732	0.0840605	ZNF669
chr2	128101199	128101198	cg06089892	+	-0.407427	-3.57082e-16	-2.60408	0.0141085	0.0730885	-3.10234	-0.0638049	MAP3K2
chr6	28367280	28367279	cg25666433	-	0.476433	-2.59558e-16	2.60298	0.0141455	0.0732187	-3.09663	0.0936968	ZSCAN12
chr19	37343165	37343164	cg14585118	-	-0.256081	1.35742e-16	-2.60274	0.0141538	0.0732187	-3.08525	-0.0703698	ZNF345
chr6	74072377	74072376	cg26550861	+	0.421129	-3.3632e-16	2.6008	0.0142189	0.0733845	-3.12727	0.0752315	KHDC3L
chr5	174905344	174905343	cg00075204	-	0.330154	-6.00865e-16	2.60042	0.0142318	0.0733845	-3.12612	0.0510474	SFXN1
chr8	24241187	24241186	cg04072850	+	-0.316664	-2.59504e-16	-2.60031	0.0142357	0.0733845	-3.11847	-0.0623409	ADAMDEC1
chr2	30454961	30454960	cg05587288	-	0.247368	-8.18031e-17	2.6001	0.0142426	0.0733845	-3.12409	0.0512505	LBH
chr1	23340574	23340573	cg12833670	+	0.292041	5.65466e-16	2.60004	0.0142446	0.0733845	-3.11257	0.0579759	TEX46
chr3	133393455	133393454	cg27014380	-	0.572835	-2.45463e-16	2.59999	0.0142465	0.0733845	-3.11743	0.092887	NA
chr17	40824362	40824361	cg24455236	+	-0.54997	1.19262e-16	-2.5992	0.0142732	0.073434	-3.12812	-0.113431	PLEKHH3
chr16	77714036	77714035	cg22660074	-	0.287284	-4.00071e-16	2.59847	0.0142978	0.073434	-3.12317	0.0518554	NA
chr10	125624686	125624685	cg01512466	-	-0.417497	-7.71952e-17	-2.5983	0.0143036	0.073434	-3.07965	-0.0756631	CPXM2
chr14	24634149	24634148	cg03479710	-	-0.451788	9.71716e-17	-2.59819	0.0143072	0.073434	-3.13573	-0.083856	IRF9
chr11	19263434	19263433	cg15604507	-	-0.753529	-2.27574e-16	-2.59734	0.0143364	0.073434	-3.10356	-0.121685	E2F8
chr15	22864144	22864143	cg23684209	-	-0.262273	1.91145e-16	-2.59709	0.0143449	0.073434	-3.13421	-0.0529547	TUBGCP5
chr6	31510292	31510291	cg13156044	-	0.321311	-4.33247e-16	2.59702	0.014347	0.073434	-3.12072	0.0621733	ATP6V1G2-DDX39B
chr7	95225521	95225520	cg22171829	-	0.37531	3.50441e-16	2.59698	0.0143485	0.073434	-3.13128	0.0596457	PDK4
chr14	51338734	51338733	cg23734017	+	0.479952	-1.47723e-16	2.59645	0.0143667	0.073434	-3.13191	0.0631975	ABHD12B
chr3	195074305	195074304	cg14938597	+	0.28667	4.2311e-17	2.59617	0.014376	0.073434	-3.11517	0.0629653	ACAP2
chr13	109318059	109318058	cg13820738	-	0.293338	-9.21165e-17	2.59604	0.0143804	0.073434	-3.1094	0.0551338	MYO16
chr5	100067785	100067784	cg17170684	-	0.276956	4.23652e-17	2.59583	0.0143878	0.073434	-3.10244	0.0627262	NA
chr17	74070376	74070375	cg10854758	+	0.370732	5.22802e-16	2.59569	0.0143923	0.073434	-3.13308	0.0699703	GALR2
chr1	159895337	159895336	cg26546310	-	0.415317	3.01083e-16	2.59554	0.0143976	0.073434	-3.10468	0.0572062	TAGLN2
chr7	95238342	95238341	cg13884741	+	-0.342555	-1.72415e-16	-2.59475	0.0144246	0.0735197	-3.1346	-0.058352	NA
chr1	208264510	208264509	cg09385983	-	0.283529	2.45978e-16	2.59262	0.0144976	0.0738402	-3.13181	0.0522684	PLXNA2
chr9	125027401	125027400	cg14089981	+	0.784606	2.66497e-16	2.59224	0.0145105	0.0738429	-3.12324	0.112099	MRRF
chr7	52907170	52907169	cg21477448	+	0.326361	2.04182e-16	2.59201	0.0145185	0.0738429	-3.13213	0.0720859	NA
chr1	752496	752495	cg09499020	+	-0.364176	5.7647e-16	-2.59095	0.0145551	0.0739519	-3.1238	-0.0699809	NA
chr8	144812634	144812633	cg25074317	+	0.258185	2.37223e-16	2.59068	0.0145646	0.0739519	-3.11922	0.0578819	FAM83H
chr11	69924725	69924724	cg03565189	+	0.398345	5.61346e-17	2.58975	0.0145964	0.0739519	-3.12235	0.06936	ANO1
chr1	47697949	47697948	cg25764899	+	0.408055	2.99673e-16	2.58942	0.014608	0.0739519	-3.11563	0.0622868	STIL
chr2	71017968	71017967	cg06294698	-	0.326004	6.20164e-16	2.58936	0.01461	0.0739519	-3.13392	0.0510091	FIGLA
chr6	43483749	43483748	cg21958026	+	-0.283927	-3.56377e-16	-2.58928	0.014613	0.0739519	-3.13978	-0.0520679	POLR1C
chr1	2437201	2437200	cg05697866	+	-0.364464	1.79002e-16	-2.58924	0.0146143	0.0739519	-3.14691	-0.0548841	NA
chr14	38091927	38091926	cg04193970	-	0.368245	-5.11418e-16	2.58888	0.0146266	0.0739519	-3.15344	0.0746031	NA
chr18	29571582	29571581	cg08376833	+	0.338585	2.17816e-16	2.58829	0.014647	0.0739519	-3.13329	0.0528478	NA
chr12	133065907	133065906	cg25694349	+	0.265809	5.36138e-17	2.58816	0.0146516	0.0739519	-3.12414	0.0521496	FBRSL1
chr2	99181385	99181384	cg27598794	-	0.298961	-3.60985e-16	2.58795	0.014659	0.0739519	-3.15393	0.0507785	INPP4A
chr1	114696351	114696350	cg19304150	+	0.499816	2.70102e-17	2.58786	0.0146621	0.0739519	-3.1206	0.0556905	SYT6
chr17	46018732	46018731	cg06823991	-	0.371046	3.80772e-16	2.58707	0.0146895	0.0740389	-3.08927	0.065463	PNPO
chr7	127423254	127423253	cg22539431	-	0.410095	2.56299e-16	2.58621	0.0147195	0.0740429	-3.15559	0.0629314	SND1
chr21	43528206	43528205	cg19766460	-	-0.353553	6.20164e-17	-2.58613	0.0147222	0.0740429	-3.13876	-0.0521167	UMODL1
chr9	14693505	14693504	cg14138050	+	0.483201	-2.87097e-16	2.58603	0.0147257	0.0740429	-3.15294	0.0600511	ZDHHC21
chr7	128766273	128766272	cg25885170	-	-0.37433	6.48353e-17	-2.58576	0.0147353	0.0740429	-3.15584	-0.0555268	LOC407835
chr17	46507706	46507705	cg18261462	-	0.470903	-3.20165e-16	2.58541	0.0147473	0.0740429	-3.14027	0.0574922	SKAP1
chr21	38807424	38807423	cg21505925	+	0.412108	-2.81893e-18	2.58523	0.0147535	0.0740429	-3.14898	0.069674	DYRK1A
chr10	78651385	78651384	cg25518362	-	0.289798	-3.67002e-17	2.585	0.0147617	0.0740429	-3.15835	0.0558953	KCNMA1
chr4	118006748	118006747	cg24183909	-	0.454123	-1.15251e-16	2.58422	0.0147889	0.074128	-3.15536	0.0679621	TRAM1L1
chr8	52322010	52322009	cg20073313	-	0.575421	-4.67725e-16	2.58389	0.0148005	0.074135	-3.14401	0.0947153	PXDNL
chr15	42700421	42700420	cg01094544	+	0.325048	2.38457e-16	2.58315	0.0148266	0.0741915	-3.15597	0.0536107	CAPN3
chr4	128801646	128801645	cg07753711	+	0.51462	6.81421e-17	2.58293	0.0148342	0.0741915	-3.14467	0.114573	PLK4
chr18	29298555	29298554	cg13259139	-	-0.390409	3.40873e-16	-2.58242	0.014852	0.0741915	-3.14673	-0.0508361	NA
chr20	43312433	43312432	cg02427933	+	1.09705	-4.62304e-16	2.58241	0.0148526	0.0741915	-3.16537	0.150109	LINC01260
chr10	8096651	8096650	cg06230736	+	0.543292	1.47072e-16	2.58125	0.0148932	0.0742523	-3.1328	0.0748271	GATA3
chr8	98788111	98788110	cg03498343	-	-0.313736	-3.81477e-16	-2.58122	0.0148942	0.0742523	-3.1645	-0.0712402	LAPTM4B
chr19	17393745	17393744	cg04248312	-	-0.44097	3.42825e-16	-2.58119	0.0148955	0.0742523	-3.16831	-0.0829729	ANKLE1
chr8	49427276	49427275	cg01827501	-	-0.90278	-2.73219e-17	-2.58086	0.014907	0.0742589	-3.16665	-0.102366	NA
chr8	57350750	57350749	cg17761419	+	0.343512	-2.00957e-16	2.57969	0.0149483	0.0743539	-3.13538	0.0559282	NA
chr17	4464025	4464024	cg03044452	-	-0.30004	-4.15249e-16	-2.57952	0.0149543	0.0743539	-3.1734	-0.0539037	GGT6
chr12	49628521	49628520	cg09548162	+	-0.366253	6.86896e-16	-2.57945	0.0149568	0.0743539	-3.15368	-0.0873851	TUBA1C
chr1	42887204	42887203	cg00421829	-	0.267998	-2.86622e-16	2.57888	0.0149771	0.0744042	-3.16024	0.0544736	RIMKLA
chr12	91923635	91923634	cg08090324	+	0.327691	1.13136e-16	2.57817	0.0150023	0.0744494	-3.16936	0.0561171	NA
chr7	142494440	142494439	cg21785034	-	0.485512	-2.41994e-16	2.57804	0.0150067	0.0744494	-3.17501	0.074606	NA
chr8	105601616	105601615	cg04413895	-	-0.429353	2.39609e-17	-2.57693	0.0150463	0.0745949	-3.1641	-0.0728058	LRP12
chr1	17034076	17034075	cg27544000	+	0.415333	-2.98806e-16	2.57619	0.0150727	0.0746748	-3.15246	0.0681342	ESPNP
chr11	120119242	120119241	cg09472949	-	-0.303373	3.51024e-16	-2.57564	0.0150921	0.0747197	-3.17299	-0.0512806	POU2F3
chr3	12045450	12045449	cg02700894	-	-0.657634	2.31802e-16	-2.5737	0.0151616	0.0749356	-3.18691	-0.119058	SYN2
chr19	573091	573090	cg06546033	-	-0.316713	1.27624e-16	-2.57358	0.0151659	0.0749356	-3.15608	-0.0668551	BSG
chr7	1588320	1588319	cg04633141	-	-0.430946	-1.5992e-17	-2.57352	0.015168	0.0749356	-3.16965	-0.0578999	TMEM184A
chr2	223164855	223164854	cg16529477	+	0.372889	-1.31947e-16	2.57316	0.0151808	0.0749356	-3.16934	0.0698754	CCDC140
chr11	107241329	107241328	cg03262869	+	0.345228	-2.55004e-16	2.57261	0.0152007	0.0749356	-3.18249	0.052029	CWF19L2
chr16	89688146	89688145	cg01510696	-	0.41481	1.43711e-16	2.57237	0.0152093	0.0749356	-3.16315	0.0592656	DPEP1
chr19	42348789	42348788	cg10052914	+	0.314879	2.40219e-16	2.57233	0.0152106	0.0749356	-3.15808	0.0544063	DMRTC2
chr17	33759649	33759648	cg24470734	-	0.431862	-1.78026e-16	2.57212	0.0152182	0.0749356	-3.16478	0.066036	SLFN12
chr13	94764648	94764647	cg02165670	-	0.310884	-1.85995e-16	2.57167	0.0152345	0.0749599	-3.17265	0.0532783	GPC6
chr21	35831959	35831958	cg08823027	+	0.747729	8.16187e-16	2.57134	0.0152463	0.0749599	-3.17183	0.0944819	KCNE1
chr6	155497697	155497696	cg21822514	+	-0.250881	1.35308e-16	-2.5711	0.0152551	0.0749599	-3.17682	-0.0541074	TIAM2
chr11	75141736	75141735	cg23567562	-	0.405489	2.04545e-16	2.57069	0.0152697	0.0749599	-3.18487	0.0607833	KLHL35
chr20	54978750	54978749	cg13008301	+	0.266742	-3.38325e-16	2.56996	0.0152962	0.0749599	-3.18236	0.0536882	CSTF1
chr5	141079464	141079463	cg11347955	+	-0.354609	2.95391e-16	-2.56974	0.0153041	0.0749599	-3.19205	-0.0646942	NA
chr1	36689447	36689446	cg16358438	+	-0.328874	-1.05601e-16	-2.56968	0.0153064	0.0749599	-3.13076	-0.0661459	THRAP3
chr18	31806578	31806577	cg26125366	-	0.337545	-2.16095e-16	2.56921	0.0153231	0.0749599	-3.18034	0.0618194	NOL4
chr2	112483667	112483666	cg14378789	+	0.780156	-7.1991e-17	2.56908	0.0153281	0.0749599	-3.15651	0.154623	NA
chr6	7698375	7698374	cg17951878	-	0.37605	-7.7412e-16	2.56894	0.015333	0.0749599	-3.18196	0.0660598	NA
chr17	63634485	63634484	cg04531363	-	0.353218	-2.15214e-17	2.56872	0.0153408	0.0749599	-3.19708	0.0554716	AXIN2
chr2	152114700	152114699	cg23718633	+	0.315373	-3.09919e-16	2.56855	0.015347	0.0749599	-3.17196	0.0531606	RBM43
chr15	52588058	52588057	cg20793089	-	0.293633	3.10759e-16	2.56798	0.0153678	0.0749616	-3.16241	0.0533247	MYO5C
chr2	213697050	213697049	cg22533762	-	0.34689	6.57189e-16	2.56797	0.015368	0.0749616	-3.16549	0.0626726	NA
chr10	134793191	134793190	cg25009999	-	-0.331757	1.81604e-16	-2.56769	0.0153783	0.0749616	-3.18914	-0.0501584	NA
chr17	79032488	79032487	cg03916756	-	-0.575334	-5.72188e-17	-2.56593	0.0154422	0.0752222	-3.19738	-0.103547	BAIAP2
chr3	60255737	60255736	cg16667111	+	-0.531828	-6.46184e-17	-2.56518	0.0154698	0.0752652	-3.18536	-0.100854	FHIT
chr2	237076727	237076726	cg16023545	+	0.336456	3.29923e-16	2.56512	0.0154717	0.0752652	-3.18644	0.075429	GBX2
chr7	52341811	52341810	cg03689146	+	0.328109	2.58311e-16	2.56479	0.015484	0.0752745	-3.19752	0.0553268	NA
chr15	102193417	102193416	cg25863289	+	0.395143	1.60326e-16	2.56405	0.015511	0.0753553	-3.20926	0.0728493	TM2D3
chr1	50889443	50889442	cg10776919	-	0.773489	-6.06421e-16	2.56375	0.015522	0.0753583	-3.18204	0.107519	DMRTA2
chr1	204159620	204159619	cg12731349	+	0.34169	-1.37043e-16	2.56308	0.0155466	0.0754275	-3.1569	0.0763506	KISS1
chr12	6664873	6664872	cg00363813	+	0.602898	-1.13269e-15	2.56255	0.0155659	0.075443	-3.21212	0.107983	IFFO1
chr9	133308670	133308669	cg14362630	-	-0.602644	-4.05492e-17	-2.56242	0.0155706	0.075443	-3.1808	-0.0683405	NA
chr1	63249483	63249482	cg14143781	-	0.223353	3.15503e-17	2.55988	0.0156643	0.0758464	-3.16229	0.083982	ATG4C
chr3	196878430	196878429	cg04085767	+	0.383606	-6.43366e-16	2.55921	0.0156889	0.075887	-3.21475	0.0654632	DLG1
chr5	72746711	72746710	cg17810609	-	0.385089	-5.38171e-17	2.55908	0.0156936	0.075887	-3.19702	0.051985	NA
chr10	15139965	15139964	cg02445210	+	0.220992	-4.06657e-16	2.55805	0.015732	0.0759859	-3.17031	0.0571913	C10orf111
chr10	97850048	97850047	cg11563399	-	-0.337753	2.45843e-16	-2.55749	0.0157525	0.0759859	-3.20917	-0.0616964	ENTPD1-AS1
chr13	107569409	107569408	cg04314986	-	-0.433578	-1.25551e-16	-2.55741	0.0157556	0.0759859	-3.20249	-0.0547325	NA
chr2	218937527	218937526	cg16022038	-	0.267345	-2.08167e-17	2.55734	0.0157584	0.0759859	-3.21159	0.0581656	RUFY4
chr14	70653720	70653719	cg10848272	-	0.393679	-4.2147e-16	2.55712	0.0157663	0.0759859	-3.21231	0.0655499	SLC8A3
chr6	35108940	35108939	cg13423262	+	0.630125	-1.09526e-15	2.55661	0.0157852	0.0760263	-3.19667	0.0888683	TCP11
chr17	46019185	46019184	cg24140204	-	0.419309	3.62124e-16	2.55589	0.015812	0.0761051	-3.19128	0.0697896	PNPO
chr2	101541373	101541372	cg15308037	-	0.274855	-1.33357e-16	2.55525	0.0158362	0.0761332	-3.20031	0.0523986	NPAS2
chr16	230344	230343	cg02401454	-	0.570027	-2.70292e-16	2.55517	0.0158388	0.0761332	-3.22027	0.0977477	HBQ1
chr16	67360301	67360300	cg05011258	+	0.3383	-6.16044e-16	2.55473	0.0158555	0.0761372	-3.20885	0.053704	KCTD19
chr11	55417750	55417749	cg13746184	+	0.304925	4.19478e-16	2.55428	0.0158723	0.0761372	-3.20926	0.0646386	OR4S2
chr1	186071907	186071906	cg01188867	+	0.386578	5.37764e-17	2.55413	0.0158777	0.0761372	-3.21228	0.0580523	HMCN1
chr1	34642863	34642862	cg04025150	-	0.466502	-5.5793e-16	2.55311	0.0159158	0.0761372	-3.2198	0.0714608	C1orf94
chr3	187387556	187387555	cg12146673	+	-0.353044	3.58071e-16	-2.55306	0.0159177	0.0761372	-3.21299	-0.0544241	SST
chr6	154360895	154360894	cg15085086	+	0.325514	1.82715e-16	2.55305	0.0159181	0.0761372	-3.18972	0.0729357	OPRM1
chr1	24648697	24648696	cg14616251	-	0.229514	-3.25803e-17	2.55292	0.0159231	0.0761372	-3.20354	0.0508079	GRHL3
chr2	57770406	57770405	cg19585707	-	-0.344613	3.34775e-16	-2.55291	0.0159235	0.0761372	-3.17154	-0.0602531	NA
chr16	68970900	68970899	cg06851081	+	0.331915	-2.30393e-16	2.55243	0.0159415	0.0761733	-3.22383	0.0527034	TANGO6
chr5	140562739	140562738	cg21081817	+	0.353543	-8.20158e-16	2.55126	0.0159855	0.0762835	-3.22442	0.0610825	PCDHB16
chr2	239140033	239140032	cg11904906	-	0.529369	1.00289e-17	2.55053	0.0160129	0.0762835	-3.20664	0.0692947	LOC151174
chr2	223164636	223164635	cg10544031	-	0.379619	-5.8658e-16	2.55014	0.0160276	0.0762835	-3.21801	0.0670705	CCDC140
chr11	70963428	70963427	cg04720713	-	0.544749	-5.62918e-16	2.54989	0.0160368	0.0762835	-3.20181	0.110209	NA
chr4	111539353	111539352	cg20291436	-	-0.577308	2.72406e-16	-2.54981	0.0160402	0.0762835	-3.20493	-0.0926123	PITX2
chr6	4282303	4282302	cg10120572	+	-0.245205	-1.78487e-16	-2.54978	0.0160413	0.0762835	-3.18962	-0.0536447	NA
chr19	5526464	5526463	cg00279453	-	0.276104	-8.08815e-17	2.54945	0.0160536	0.0762835	-3.21047	0.0519751	NA
chr20	13976118	13976117	cg25557432	-	0.401601	-1.80194e-16	2.54933	0.0160583	0.0762835	-3.18378	0.0539675	MACROD2
chr11	17542721	17542720	cg21795384	-	-0.317843	-8.32789e-16	-2.5493	0.0160591	0.0762835	-3.22295	-0.0569185	USH1C
chr6	27706276	27706275	cg09508730	+	0.41076	1.43982e-16	2.54891	0.0160739	0.0763036	-3.20076	0.0646862	NA
chr1	11821984	11821983	cg07211672	-	0.239518	-1.60245e-16	2.54861	0.0160853	0.0763078	-3.18993	0.0502199	NA
chr10	134622603	134622602	cg17301379	+	-0.398268	3.58871e-16	-2.54831	0.0160969	0.076313	-3.20058	-0.0557431	CFAP46
chr6	14492165	14492164	cg09148630	+	-0.237833	-3.41198e-16	-2.54714	0.016141	0.0764723	-3.20702	-0.0556127	NA
chr6	43251711	43251710	cg17502394	-	-0.423292	3.20924e-17	-2.54664	0.0161601	0.0765128	-3.23959	-0.0803774	TTBK1
chr2	235997895	235997894	cg00866811	+	0.512173	-4.11129e-16	2.54606	0.0161822	0.0765667	-3.2367	0.0820119	NA
chr17	56406295	56406294	cg12117658	-	0.360059	1.35688e-16	2.54549	0.0162038	0.0765667	-3.23503	0.0608935	TSPOAP1
chr14	92790286	92790285	cg18229521	-	0.512304	-1.07987e-16	2.5453	0.0162112	0.0765667	-3.24182	0.071157	SLC24A4
chr11	2397686	2397685	cg03848831	-	-0.346768	6.44579e-16	-2.54512	0.0162178	0.0765667	-3.20259	-0.0830862	CD81
chr22	49827696	49827695	cg22127395	-	-0.316973	-3.00107e-16	-2.54496	0.0162242	0.0765667	-3.23422	-0.0523069	NA
chr1	16494144	16494143	cg18088494	-	0.251249	1.85588e-16	2.54451	0.0162413	0.0765979	-3.22854	0.0551655	NA
chr2	9830554	9830553	cg02652003	-	-0.532515	8.67362e-19	-2.5421	0.0163336	0.0769248	-3.23625	-0.0833852	NA
chr20	36148768	36148767	cg20783699	+	-0.407565	4.20237e-16	-2.54196	0.0163387	0.0769248	-3.24146	-0.0723506	BLCAP
chr13	107568907	107568906	cg06859755	-	-0.446701	-6.657e-17	-2.54153	0.0163552	0.0769248	-3.21759	-0.0592312	NA
chr11	20180701	20180700	cg21678461	-	0.354431	-3.64617e-16	2.5414	0.0163604	0.0769248	-3.23335	0.0629998	DBX1
chr5	139076831	139076830	cg04600466	-	0.38869	-2.23346e-17	2.54131	0.0163636	0.0769248	-3.23015	0.0635435	NA
chr4	3373556	3373555	cg05154546	+	0.336202	-3.1225e-17	2.54037	0.0163998	0.0770452	-3.22249	0.0639752	RGS12
chr1	76540223	76540222	cg20707222	+	0.486514	-5.08708e-16	2.54008	0.0164111	0.0770484	-3.23741	0.084308	ST6GALNAC3
chr18	13075026	13075025	ch.18.311714R	+	-0.612145	-2.83085e-16	-2.53919	0.0164454	0.0770716	-3.22249	-0.116426	CEP192
chr7	116139850	116139849	cg14159963	+	0.336859	-1.28478e-17	2.53885	0.0164586	0.0770716	-3.24648	0.0793879	CAV1
chr13	95355509	95355508	cg10918328	-	-0.34559	3.05094e-16	-2.53867	0.0164657	0.0770716	-3.22744	-0.092472	NA
chr6	47115185	47115184	cg17423416	-	0.404465	4.12593e-16	2.53838	0.0164766	0.0770716	-3.24359	0.0697552	NA
chr3	48538107	48538106	cg05549685	-	-0.340326	-5.01986e-17	-2.53831	0.0164794	0.0770716	-3.24993	-0.0585713	SHISA5
chr1	156215508	156215507	cg14031683	-	0.275599	-3.38271e-17	2.53825	0.0164818	0.0770716	-3.22626	0.0640493	PAQR6
chr20	45141912	45141911	cg10705541	+	0.375525	3.3014e-16	2.53786	0.0164968	0.0770716	-3.25442	0.0538586	ZNF334
chr11	131758859	131758858	cg11328898	-	0.332578	-2.08709e-17	2.53775	0.016501	0.0770716	-3.24613	0.0619327	NTM
chr10	133879498	133879497	cg15281331	-	-0.285227	-1.72171e-16	-2.53685	0.0165361	0.0771654	-3.23794	-0.0506246	NA
chr11	70557465	70557464	cg23055735	+	-0.431598	-6.12574e-18	-2.53635	0.0165555	0.0771654	-3.24837	-0.0769111	SHANK2
chr4	13540947	13540946	cg25763036	-	-0.511804	5.7788e-16	-2.53601	0.0165687	0.0771654	-3.24	-0.0809903	NA
chr16	85206443	85206442	cg26688914	+	-0.429033	-7.64363e-17	-2.5357	0.0165806	0.0771654	-3.23937	-0.0576752	NA
chr5	58013366	58013365	cg05731731	-	0.276013	6.38053e-17	2.53545	0.0165906	0.0771654	-3.25587	0.0542557	RAB3C
chr5	74907695	74907694	cg07671805	-	0.350194	3.53687e-17	2.53534	0.0165947	0.0771654	-3.23756	0.0605091	ANKDD1B
chr4	87292720	87292719	cg26395763	+	0.213962	-8.66955e-17	2.5352	0.0166001	0.0771654	-3.23614	0.0536522	MAPK10
chr4	41882164	41882163	cg24722073	+	0.393749	1.5786e-16	2.53505	0.016606	0.0771654	-3.23961	0.0673501	NA
chr1	50882447	50882446	cg18122419	-	-0.38695	-4.86969e-16	-2.53346	0.0166682	0.0774047	-3.22756	-0.100546	NA
chr7	153584039	153584038	cg00064733	-	0.509972	-4.32922e-16	2.53267	0.0166991	0.0774891	-3.25027	0.0741718	DPP6
chr9	5186767	5186766	cg12739319	-	0.506836	-1.89112e-16	2.53224	0.0167157	0.0774891	-3.2392	0.0968452	INSL6
chr11	124616408	124616407	cg18256756	+	-0.336643	-6.48759e-17	-2.53218	0.0167184	0.0774891	-3.24484	-0.0609916	NRGN
chr6	27570491	27570490	cg09057517	-	0.358403	-3.39924e-16	2.53163	0.0167399	0.0774989	-3.2362	0.0557945	NA
chr1	3132459	3132458	cg16386396	+	0.395982	-1.09504e-17	2.53132	0.0167521	0.0774989	-3.2663	0.0759553	PRDM16
chr1	48938138	48938137	cg21583160	-	0.227731	1.7949e-16	2.53131	0.0167525	0.0774989	-3.25942	0.0532481	SPATA6
chr21	36041700	36041699	cg10722799	-	0.376586	8.43509e-17	2.53073	0.0167752	0.0775545	-3.25379	0.0635696	CLIC6
chr9	469326	469325	cg03474430	+	-0.67474	-4.97215e-16	-2.53039	0.0167885	0.0775665	-3.2668	-0.119723	KANK1
chr22	30308935	30308934	cg26167301	-	0.572118	-9.22114e-17	2.53009	0.0168001	0.0775711	-3.25052	0.0998839	MTMR3
chr6	159883800	159883799	cg14890608	+	0.408237	2.07069e-16	2.52971	0.0168154	0.0775922	-3.26944	0.0840523	NA
chr19	1496417	1496416	cg02300825	-	-0.521153	2.58582e-16	-2.52877	0.0168525	0.0777142	-3.28163	-0.0960187	REEP6
chr14	80678154	80678153	cg25713558	+	0.318421	4.91035e-16	2.52747	0.0169039	0.0779018	-3.26592	0.0510881	DIO2
chr9	19408797	19408796	cg11382804	-	-0.275377	-4.42138e-16	-2.52643	0.016945	0.0780417	-3.28385	-0.0512003	ACER2
chr5	112527632	112527631	ch.5.2059852R	+	0.699801	5.28223e-16	2.52584	0.0169685	0.0780881	-3.27344	0.134561	MCC
chr4	3288649	3288648	cg00464757	-	-0.309771	4.10479e-16	-2.52563	0.0169766	0.0780881	-3.27556	-0.054863	NA
chr1	30182417	30182416	cg16824692	-	0.32646	6.09864e-17	2.52511	0.0169975	0.0781345	-3.28502	0.0579741	NA
chr6	6901052	6901051	cg00267708	+	0.394101	1.91795e-16	2.52373	0.0170523	0.0781459	-3.26758	0.0631743	NA
chr11	118402281	118402280	cg15694715	-	0.32426	1.07932e-16	2.52366	0.0170555	0.0781459	-3.27474	0.0555526	TMEM25
chr3	72149515	72149514	cg15135047	+	0.373986	4.93109e-17	2.52364	0.0170562	0.0781459	-3.28653	0.0724966	NA
chr4	124623	124622	cg25397663	+	-0.411053	2.8959e-16	-2.52363	0.0170565	0.0781459	-3.25924	-0.0676341	ZNF595
chr1	4541556	4541555	cg09269935	+	-0.500756	-3.86518e-16	-2.52347	0.0170629	0.0781459	-3.28341	-0.0740944	NA
chr10	88982664	88982663	cg07505719	+	-0.641029	-1.80845e-16	-2.52343	0.0170645	0.0781459	-3.27578	-0.110715	NUTM2A
chr3	124103561	124103560	cg04807106	+	-0.353283	-4.50052e-16	-2.52181	0.0171294	0.0783938	-3.28968	-0.06248	KALRN
chr6	147057607	147057606	cg20676896	-	-0.336817	-1.08407e-16	-2.52127	0.017151	0.0784211	-3.28562	-0.0550157	ADGB
chr4	142054447	142054446	cg20599022	+	-0.394882	1.76725e-17	-2.52108	0.0171584	0.0784211	-3.2855	-0.0797367	RNF150
chr3	185304137	185304136	cg04442328	-	-0.29155	-2.64627e-16	-2.52085	0.0171678	0.0784211	-3.28859	-0.0531097	SENP2
chr5	127170123	127170122	cg25748887	-	0.30392	-7.54808e-17	2.51976	0.0172115	0.0785463	-3.25806	0.0534919	NA
chr8	74541770	74541769	cg23042230	+	-0.248899	2.48038e-16	-2.5194	0.0172264	0.0785463	-3.28111	-0.0511785	STAU2
chr2	47476733	47476732	cg13204236	-	0.31763	-4.86915e-16	2.51936	0.0172276	0.0785463	-3.29688	0.0530458	NA
chr6	126307557	126307556	cg26295704	-	0.30023	-1.66994e-16	2.51817	0.0172759	0.0787049	-3.29358	0.070292	TRMT11
chr9	26065862	26065861	cg06433874	-	0.388026	-5.53756e-17	2.51796	0.0172843	0.0787049	-3.27357	0.0705712	LOC100506422
chr11	6291952	6291951	cg26313599	+	0.590157	-2.91162e-16	2.5177	0.0172949	0.0787049	-3.29083	0.0914874	CCKBR
chr2	223176168	223176167	cg02099878	-	0.333853	1.16687e-16	2.51727	0.017312	0.078711	-3.25994	0.0606571	NA
chr19	6269689	6269688	cg00766482	+	0.381437	-2.03179e-16	2.51713	0.0173179	0.078711	-3.27506	0.0769212	MLLT1
chr18	52626763	52626762	cg02545294	+	0.673677	-2.09034e-16	2.51685	0.0173294	0.0787137	-3.30015	0.112605	CCDC68
chr15	58358759	58358758	cg20878463	-	0.444133	-2.72026e-16	2.51545	0.0173861	0.078922	-3.29889	0.0570252	ALDH1A2
chr3	157155089	157155088	cg05670461	-	0.286024	-2.72961e-16	2.51514	0.0173988	0.0789303	-3.28675	0.0533619	PTX3
chr6	13702942	13702941	cg13604537	-	0.218316	-2.59937e-16	2.51447	0.0174259	0.0790041	-3.28424	0.0627116	RANBP9
chr11	11811485	11811484	cg09856091	+	0.325601	2.77193e-16	2.51381	0.0174527	0.0790761	-3.30842	0.0630392	NA
chr6	100042196	100042195	cg05512061	+	-0.292447	2.51535e-17	-2.51256	0.017504	0.079129	-3.29163	-0.0554674	NA
chr16	3017496	3017495	cg26494929	+	0.213166	-2.11419e-17	2.51252	0.0175053	0.079129	-3.26816	0.0512377	KREMEN2
chr19	17415054	17415053	cg03223805	+	-0.696958	1.47885e-16	-2.51228	0.0175154	0.079129	-3.31567	-0.108533	ABHD8
chr2	228190661	228190660	cg19305293	+	-0.289177	3.11871e-16	-2.51192	0.01753	0.079129	-3.30103	-0.0611463	LOC654841
chr15	101389701	101389700	cg23117796	+	0.398868	-7.4669e-16	2.51184	0.0175335	0.079129	-3.28937	0.0576692	NA
chr12	72332467	72332466	cg15096515	+	-0.394463	9.18861e-17	-2.5118	0.0175349	0.079129	-3.30262	-0.0521614	TPH2
chr19	35801216	35801215	cg04690840	+	0.295392	-5.79642e-17	2.51163	0.0175419	0.079129	-3.30654	0.0529472	MAG
chr4	187985378	187985377	cg02589233	-	0.489824	5.4389e-16	2.51134	0.017554	0.079129	-3.31041	0.0756559	NA
chr21	45350326	45350325	cg13342014	-	-0.349951	2.53398e-16	-2.511	0.0175677	0.079129	-3.29726	-0.0562413	AGPAT3
chr22	30643064	30643063	cg04193415	-	0.298489	-4.88162e-17	2.51033	0.0175954	0.079129	-3.31575	0.0518141	LIF
chr7	137402781	137402780	cg24632830	+	0.452871	7.32921e-17	2.5099	0.0176128	0.079129	-3.3202	0.0822496	DGKI
chr3	177623357	177623356	cg16520887	-	0.310795	-2.18141e-16	2.5099	0.0176129	0.079129	-3.30782	0.050315	NA
chr7	54956275	54956274	cg13208318	-	0.359058	1.16064e-16	2.50985	0.0176152	0.079129	-3.31571	0.0629867	NA
chr9	707388	707387	cg13877502	+	0.433026	-1.14058e-16	2.5098	0.0176169	0.079129	-3.29721	0.0644668	KANK1
chr20	50886119	50886118	cg26757021	-	0.331272	1.73147e-16	2.50936	0.0176352	0.0791621	-3.30421	0.0510907	NA
chr10	118765014	118765013	cg12784931	-	0.385312	-1.10914e-16	2.50905	0.0176479	0.0791702	-3.30788	0.0816508	SHTN1
chr12	89457925	89457924	cg01518008	+	0.310513	1.59811e-16	2.50724	0.0177226	0.0794563	-3.30377	0.0547987	NA
chr14	21271486	21271485	cg06287897	-	0.363519	2.07354e-16	2.50691	0.0177363	0.0794685	-3.31098	0.0631336	RNASE1
chr6	25137357	25137356	cg24557305	-	0.373747	1.30104e-18	2.50639	0.0177577	0.0795155	-3.31056	0.0654849	CMAHP
chr7	95225682	95225681	cg07372602	-	0.348483	-1.43386e-16	2.50594	0.0177765	0.0795508	-3.28521	0.0591597	PDK4
chr2	8557382	8557381	cg08398132	-	0.336105	4.63524e-16	2.50551	0.0177942	0.0795656	-3.30644	0.0531368	NA
chr1	179111199	179111198	cg22911547	+	0.325461	2.73219e-17	2.50533	0.0178018	0.0795656	-3.29523	0.0528093	ABL2
chr4	148402900	148402899	cg05102394	-	0.294924	-1.22244e-17	2.50495	0.0178178	0.0795882	-3.32052	0.05191	EDNRA
chr17	20460589	20460588	cg21784143	-	0.273213	-3.88144e-17	2.5041	0.0178531	0.0796972	-3.29109	0.0610445	NA
chr9	101471603	101471602	cg11509404	+	0.525767	-2.06432e-16	2.50336	0.017884	0.0797859	-3.30792	0.0956378	GABBR2
chr1	237347351	237347350	cg21365886	+	0.287844	-6.11355e-17	2.50277	0.0179085	0.0798059	-3.31216	0.0631712	RYR2
chr22	39784770	39784769	cg05872129	-	0.690837	-2.19334e-16	2.50272	0.0179105	0.0798059	-3.3211	0.0932473	TAB1
chr4	107487003	107487002	cg26388765	+	0.409173	5.05238e-17	2.5023	0.0179282	0.0798155	-3.31834	0.0734206	NA
chr1	156215656	156215655	cg26022183	-	0.706537	-2.05998e-18	2.50171	0.017953	0.0798155	-3.30519	0.115933	PAQR6
chr3	191781656	191781655	cg01353941	-	-0.40559	1.12107e-16	-2.50135	0.017968	0.0798155	-3.30634	-0.0540216	NA
chr19	48565190	48565189	cg23522194	+	0.529299	2.74899e-16	2.50115	0.0179764	0.0798155	-3.32211	0.0858793	PLA2G4C
chr19	41197265	41197264	cg19318224	-	0.362409	2.11419e-17	2.50113	0.0179771	0.0798155	-3.32544	0.0649907	NUMBL
chr7	128765078	128765077	cg06785701	+	-0.463701	1.0365e-16	-2.5011	0.0179785	0.0798155	-3.29957	-0.0664493	LOC407835
chr16	85881908	85881907	cg00767503	-	0.279696	-3.03577e-16	2.50002	0.0180238	0.0799677	-3.32338	0.0506485	NA
chr10	73720420	73720419	cg02491398	+	-0.206058	-1.2799e-16	-2.49935	0.0180521	0.080044	-3.29165	-0.0552459	ANAPC16
chr15	26297566	26297565	cg22511161	+	-0.305681	-1.00458e-17	-2.49855	0.0180855	0.0801436	-3.30606	-0.0602332	LINC02346
chr5	38445528	38445527	cg12128871	-	0.350807	8.29415e-17	2.49806	0.0181062	0.0801862	-3.33082	0.0507488	EGFLAM
chr9	131259605	131259604	cg19775372	-	-0.289546	3.84783e-16	-2.49774	0.0181198	0.0801977	-3.33119	-0.0527234	ODF2
chr6	11771841	11771840	cg08421910	+	0.35245	3.15503e-16	2.49668	0.0181646	0.0802669	-3.33747	0.0646463	ADTRP
chr20	36148621	36148620	cg22551578	+	-0.358077	4.41704e-16	-2.49667	0.0181649	0.0802669	-3.33305	-0.0569972	BLCAP
chr19	50672117	50672116	cg24703424	+	0.304958	3.16336e-16	2.49658	0.0181686	0.0802669	-3.3331	0.0568336	NA
chr18	74962368	74962367	cg19056926	+	0.680944	3.20924e-17	2.49626	0.0181822	0.0802779	-3.34173	0.103864	GALR1
chr3	179164456	179164455	cg04119116	-	-0.244815	6.451e-17	-2.49541	0.0182182	0.0803674	-3.31868	-0.0514983	GNB4
chr2	177133607	177133606	cg20351137	+	0.600155	-2.76688e-16	2.49491	0.0182397	0.0803674	-3.34378	0.113882	MTX2
chr7	93204351	93204350	cg07969984	-	0.432204	-2.57173e-16	2.49457	0.018254	0.0803674	-3.32597	0.0551517	CALCR
chr10	118976796	118976795	cg26724375	-	-0.342012	1.98761e-16	-2.49438	0.0182623	0.0803674	-3.33868	-0.0697794	NA
chr2	63281140	63281139	cg25622366	+	0.70023	-3.68595e-16	2.49408	0.0182748	0.0803674	-3.35207	0.122008	OTX1
chr10	128810500	128810499	cg06406458	+	0.718055	-5.00901e-16	2.49383	0.0182854	0.0803674	-3.33352	0.14482	DOCK1
chr6	32977255	32977254	cg04809274	+	0.277722	3.25477e-16	2.49374	0.0182893	0.0803674	-3.31008	0.0574451	HLA-DOA
chr4	3527372	3527371	cg23903787	-	0.341731	-5.31639e-16	2.4937	0.018291	0.0803674	-3.31534	0.0616574	LRPAP1
chr1	210916620	210916619	cg12586176	-	0.337297	3.5616e-16	2.49313	0.0183152	0.0803759	-3.3459	0.0504183	KCNH1
chr8	53478024	53478023	cg10094616	-	0.479348	-3.6646e-17	2.49277	0.0183306	0.0803759	-3.35019	0.0870178	ALKAL1
chr9	133711285	133711284	cg10288784	+	-0.417154	8.97719e-17	-2.49276	0.018331	0.0803759	-3.35243	-0.0601413	ABL1
chr6	137113326	137113325	cg13800542	+	-0.171059	2.29092e-16	-2.49262	0.0183372	0.0803759	-3.32059	-0.051706	MAP3K5
chr5	115175002	115175001	cg17519280	-	-0.485834	-3.74917e-16	-2.49218	0.018356	0.0804099	-3.35594	-0.0679246	AP3S1
chr3	44596685	44596684	cg08846783	-	-0.227681	-1.249e-16	-2.49159	0.0183813	0.0804409	-3.31952	-0.055004	ZKSCAN7
chr22	43547821	43547820	cg06008273	-	-0.529849	9.45424e-17	-2.49149	0.0183852	0.0804409	-3.34212	-0.0766758	TSPO
chr16	67194080	67194079	cg11034861	+	-0.272179	4.90873e-17	-2.49094	0.018409	0.0804529	-3.31847	-0.0539418	FBXL8
chr10	123999214	123999213	cg25385701	-	-0.37819	-2.30935e-16	-2.49091	0.0184101	0.0804529	-3.31776	-0.0518465	TACC2
chr4	111536342	111536341	cg05492170	+	-0.421848	6.28837e-17	-2.4905	0.0184275	0.0804806	-3.32314	-0.0574944	NA
chr13	28193026	28193025	cg17847428	-	-0.380513	4.71628e-17	-2.49002	0.0184482	0.0805225	-3.34726	-0.0547956	LNX2
chr2	88752124	88752123	cg11859010	+	-0.315273	1.52839e-16	-2.48906	0.0184895	0.0806344	-3.34542	-0.0531642	FOXI3
chr5	156708191	156708190	cg25267513	+	0.306402	1.04686e-16	2.48891	0.0184961	0.0806344	-3.32833	0.0533164	CYFIP2
chr18	60874558	60874557	cg02895736	-	-0.437771	-1.29359e-16	-2.48688	0.0185837	0.080909	-3.35334	-0.0514059	BCL2
chr12	6419413	6419412	cg17181255	-	0.308858	3.27646e-16	2.48641	0.0186038	0.080909	-3.34695	0.0521191	PLEKHG6
chr12	69863678	69863677	cg04987857	-	0.280604	-9.03005e-17	2.48638	0.0186052	0.080909	-3.33888	0.0538641	FRS2
chr5	133847812	133847811	cg21975834	+	-0.332577	1.84369e-16	-2.48623	0.0186115	0.080909	-3.35804	-0.0550675	NA
chr8	27405667	27405666	cg08029165	-	-0.378871	3.03577e-17	-2.48616	0.0186147	0.080909	-3.35971	-0.0576478	NA
chr1	151810894	151810893	cg05021743	-	0.487006	2.27466e-16	2.48532	0.018651	0.0810179	-3.34475	0.0660485	C2CD4D
chr19	58693617	58693616	cg22356268	+	-0.313717	-6.56484e-17	-2.48445	0.0186887	0.0810369	-3.35767	-0.0615025	ZNF274
chr18	9658036	9658035	cg04806584	-	-0.38036	2.48282e-16	-2.48441	0.0186907	0.0810369	-3.34803	-0.0783692	NA
chr10	111986030	111986029	cg04181181	-	0.258124	7.40239e-16	2.48417	0.018701	0.0810369	-3.34508	0.0654353	MXI1
chr1	161008751	161008750	cg27180868	+	0.436673	-4.38235e-16	2.48355	0.0187278	0.0810369	-3.33683	0.0605947	F11R
chr2	105273377	105273376	cg08915171	+	0.445999	-5.58364e-17	2.4835	0.0187303	0.0810369	-3.351	0.0535714	NA
chr16	22960131	22960130	cg05346440	-	-0.284233	-4.43005e-16	-2.48267	0.0187665	0.0810369	-3.3495	-0.0598255	NA
chr3	148508842	148508841	cg05844992	-	0.305109	-1.87513e-16	2.48259	0.0187696	0.0810369	-3.33254	0.050963	NA
chr13	113743565	113743564	cg16327410	-	0.299879	1.79978e-16	2.48248	0.0187747	0.0810369	-3.35532	0.0614899	MCF2L
chr10	1851473	1851472	cg00792235	-	0.331486	9.93129e-17	2.48227	0.0187839	0.0810369	-3.32577	0.0666049	NA
chr19	5148410	5148409	cg24827405	+	-0.289795	2.51643e-16	-2.48222	0.0187857	0.0810369	-3.30917	-0.0586065	KDM4B
chr8	19372891	19372890	cg11625986	+	0.243328	-2.14296e-16	2.48217	0.0187882	0.0810369	-3.34757	0.0514476	CSGALNACT1
chr3	65561645	65561644	cg05244979	+	0.286692	5.59448e-17	2.48214	0.0187892	0.0810369	-3.36583	0.0504936	MAGI1
chr1	6265221	6265220	cg19180828	+	0.249406	1.92893e-16	2.48178	0.0188051	0.081057	-3.35164	0.054124	RNF207
chr13	109148554	109148553	cg14884793	+	0.399296	-2.29634e-16	2.48142	0.0188207	0.0810599	-3.37706	0.067751	NA
chr6	153452725	153452724	cg16924337	+	0.344865	1.92066e-16	2.48126	0.018828	0.0810599	-3.35301	0.0567219	RGS17
chr1	63782640	63782639	cg25761793	-	0.410005	-6.90095e-17	2.48021	0.018874	0.0811838	-3.3614	0.064309	LINC00466
chr16	68180731	68180730	cg04378708	+	0.449643	2.4709e-16	2.47986	0.0188894	0.0811838	-3.37463	0.0686799	NFATC3
chr22	46898765	46898764	cg02134123	+	-0.266724	5.75711e-17	-2.47983	0.0188904	0.0811838	-3.35896	-0.0516374	CELSR1
chr7	100472377	100472376	cg23262340	-	-0.414782	5.13424e-16	-2.47952	0.018904	0.0811943	-3.34515	-0.0504419	SRRT
chr12	41582363	41582362	cg16896079	-	0.326852	1.16226e-16	2.47906	0.0189244	0.081234	-3.34959	0.0660219	PDZRN4
chr12	118570078	118570077	cg01785706	+	-0.439626	-1.87228e-16	-2.47765	0.0189862	0.0813719	-3.38506	-0.06848	PEBP1
chr4	184607858	184607857	ch.4.3383604F	+	0.399857	5.96311e-17	2.47725	0.0190037	0.0813719	-3.3454	0.0770313	TRAPPC11
chr15	48483908	48483907	cg09141216	+	-0.276219	-6.4466e-17	-2.47724	0.0190042	0.0813719	-3.35265	-0.0512951	CTXN2
chr1	223302862	223302861	cg16585333	+	0.36584	7.22187e-16	2.47706	0.0190124	0.0813719	-3.37412	0.0724698	TLR5
chr17	29266181	29266180	cg06745874	+	-0.263291	4.38424e-16	-2.4767	0.0190283	0.0813719	-3.32749	-0.0641929	ADAP2
chr6	28367572	28367571	cg25060829	-	0.985297	8.8601e-16	2.47667	0.0190297	0.0813719	-3.37566	0.157866	ZSCAN12
chr10	37414507	37414506	cg06644844	+	0.605117	5.02528e-17	2.47655	0.019035	0.0813719	-3.38515	0.103044	ANKRD30A
chr9	139593316	139593315	cg07927430	-	0.287264	1.41461e-16	2.47626	0.0190477	0.0813783	-3.38403	0.0522284	NA
chr4	141677675	141677674	cg04256347	+	-0.284284	-2.0919e-16	-2.4756	0.019077	0.0814556	-3.36038	-0.0578362	TBC1D9
chr22	40425740	40425739	cg22581974	+	0.415692	2.12937e-16	2.47433	0.0191333	0.0816472	-3.37663	0.0598584	FAM83F
chr1	17027833	17027832	cg19809791	+	-0.368997	-1.41759e-17	-2.47391	0.0191516	0.0816472	-3.35657	-0.0524727	ESPNP
chr1	28099367	28099366	cg24717891	+	0.371813	-1.22244e-17	2.47383	0.0191556	0.0816472	-3.35984	0.106264	STX12
chr5	124071164	124071163	cg20677205	+	-0.246856	-3.75364e-16	-2.47168	0.0192511	0.0819693	-3.35576	-0.0629529	ZNF608
chr1	156215835	156215834	cg22643641	+	0.448208	5.85686e-16	2.47137	0.0192648	0.0819693	-3.363	0.0856144	PAQR6
chr11	72435914	72435913	cg04827223	-	-0.410088	1.61546e-16	-2.47137	0.019265	0.0819693	-3.37749	-0.060908	ARAP1
chr6	10421461	10421460	cg13486532	+	0.499548	-5.30229e-16	2.47065	0.0192971	0.0820002	-3.38613	0.0999822	TFAP2A
chr21	34145044	34145043	cg21871883	-	0.569278	7.01912e-16	2.4701	0.0193216	0.0820002	-3.38703	0.0754341	C21orf62-AS1
chr7	132937635	132937634	cg18196535	-	-0.211274	-2.94252e-16	-2.47008	0.0193227	0.0820002	-3.37228	-0.0525504	EXOC4
chr10	63540025	63540024	cg25164589	+	0.35889	7.46582e-16	2.46998	0.0193271	0.0820002	-3.35941	0.0533929	NA
chr3	128665517	128665516	cg10924802	+	0.340907	-7.48371e-16	2.46994	0.0193287	0.0820002	-3.37142	0.0752133	KIAA1257
chr11	5263433	5263432	cg04161236	-	0.313133	5.61413e-17	2.46965	0.0193417	0.0820076	-3.37636	0.0507932	HBBP1
chr12	46663695	46663694	cg17090968	-	0.388607	7.70868e-17	2.46846	0.0193951	0.0821425	-3.38939	0.0582142	SLC38A1
chr7	108108893	108108892	cg19486437	+	-0.311984	-1.91904e-16	-2.46844	0.0193962	0.0821425	-3.39811	-0.0552117	NA
chr3	106530482	106530481	cg11309850	+	0.313828	-2.30068e-16	2.46723	0.0194506	0.0821976	-3.39492	0.0552848	NA
chr10	105159485	105159484	cg18729704	-	0.272891	5.39174e-16	2.46719	0.0194526	0.0821976	-3.38902	0.0511708	PDCD11
chr10	12513385	12513384	cg06594405	-	0.290552	-1.85399e-16	2.46717	0.0194533	0.0821976	-3.39108	0.0510027	CAMK1D
chr5	172195603	172195602	cg02029908	-	0.299445	-4.85723e-17	2.46715	0.0194545	0.0821976	-3.38814	0.0537072	DUSP1
chr7	19156903	19156902	cg20052718	-	0.444412	-2.23508e-16	2.46635	0.0194906	0.0822854	-3.39022	0.0630735	TWIST1
chr18	72066949	72066948	cg01403243	-	0.374332	1.19154e-16	2.46618	0.0194979	0.0822854	-3.39502	0.0779599	NA
chr19	46498390	46498389	cg01485046	+	0.298528	3.30573e-16	2.46464	0.0195677	0.0824373	-3.39249	0.069507	CCDC61
chr2	192711927	192711926	cg06352750	-	0.288242	-5.83301e-17	2.46429	0.0195837	0.0824373	-3.3866	0.0525186	CAVIN2
chr8	49427284	49427283	cg03635442	-	-1.33869	3.21141e-16	-2.46393	0.0195998	0.0824373	-3.40981	-0.151247	NA
chr2	104667266	104667265	cg13676806	-	-0.282121	4.93691e-16	-2.46391	0.0196007	0.0824373	-3.39108	-0.0529785	NA
chr14	100111355	100111354	cg03475665	-	0.434359	1.34306e-16	2.46371	0.0196098	0.0824373	-3.39713	0.0758854	HHIPL1
chr8	25284196	25284195	ch.8.25340112R	+	0.895567	-2.87314e-18	2.46368	0.0196111	0.0824373	-3.41137	0.155628	GNRH1
chr2	189157511	189157510	cg25562306	+	0.271922	2.72135e-17	2.46232	0.019673	0.0824373	-3.36532	0.0574922	GULP1
chr17	7184900	7184899	cg26480745	+	0.26878	8.66278e-17	2.46218	0.0196796	0.0824373	-3.37931	0.0570839	SLC2A4
chr1	156863361	156863360	cg11594940	-	0.37238	-9.1073e-17	2.4611	0.0197288	0.0824373	-3.41351	0.0741914	PEAR1
chr9	79634545	79634544	cg13369611	-	0.353194	-9.97466e-17	2.461	0.0197334	0.0824373	-3.40843	0.0635258	FOXB2
chr12	68845870	68845869	cg11799593	+	-0.512112	-5.28291e-16	-2.46077	0.0197436	0.0824373	-3.40376	-0.0728963	NA
chr2	237310774	237310773	cg21301319	+	-0.278215	-2.26734e-16	-2.46077	0.0197437	0.0824373	-3.37545	-0.0661328	IQCA1
chr10	102447444	102447443	cg26540559	+	0.760587	1.7087e-16	2.46067	0.0197483	0.0824373	-3.41333	0.116012	NA
chr3	4790791	4790790	cg03151905	+	0.29959	-4.74013e-16	2.46034	0.0197632	0.0824373	-3.41134	0.0535772	ITPR1
chr14	66552118	66552117	cg02306125	+	0.264653	7.67073e-18	2.46027	0.0197665	0.0824373	-3.3993	0.0514558	NA
chr7	2654421	2654420	cg25588389	+	0.369967	-2.28333e-16	2.46027	0.0197665	0.0824373	-3.40553	0.0623934	IQCE
chr4	94755788	94755787	cg02853616	-	0.279076	-6.09322e-17	2.4602	0.0197697	0.0824373	-3.3909	0.0600927	NA
chr2	11929230	11929229	cg13827224	+	-0.255673	-2.94957e-16	-2.46009	0.0197749	0.0824373	-3.40278	-0.0513489	LPIN1
chr5	81402205	81402204	cg15871215	-	-0.425746	3.68954e-16	-2.45999	0.0197795	0.0824373	-3.39301	-0.0556554	ATG10
chr13	112978684	112978683	cg20923605	-	-0.614079	-7.58372e-16	-2.45985	0.0197859	0.0824373	-3.41211	-0.103716	NA
chr21	26734337	26734336	cg04586722	+	0.248109	3.3163e-16	2.45976	0.0197898	0.0824373	-3.38545	0.0549315	NA
chr5	150051053	150051052	cg25665736	-	0.365984	-4.79109e-16	2.45915	0.019818	0.0824373	-3.41153	0.0583304	MYOZ3
chr15	22833214	22833213	cg16707215	+	0.48247	8.7918e-16	2.45911	0.0198195	0.0824373	-3.40085	0.0570909	TUBGCP5
chr19	50962412	50962411	cg10687087	-	0.349688	-2.87354e-16	2.45911	0.0198197	0.0824373	-3.412	0.0541897	MYBPC2
chr19	46181331	46181330	cg18735402	-	0.496695	-2.57444e-16	2.45895	0.0198269	0.0824373	-3.42088	0.0841178	GIPR
chr11	94307553	94307552	cg25935979	-	0.382851	-4.23896e-16	2.45891	0.019829	0.0824373	-3.41039	0.0578982	PIWIL4
chr6	68763983	68763982	cg08977725	+	0.322622	1.41488e-16	2.45837	0.0198536	0.0824922	-3.40653	0.0511077	NA
chr2	947590	947589	cg20193363	+	0.35604	5.66008e-16	2.45788	0.0198763	0.0825396	-3.41167	0.0591308	SNTG2
chr12	41086275	41086274	cg02622052	-	-0.383199	-2.11311e-16	-2.45722	0.0199065	0.0825548	-3.41508	-0.0605386	CNTN1
chr19	50249585	50249584	cg26744682	+	0.297759	-1.89681e-16	2.45661	0.0199348	0.0825548	-3.40933	0.0542027	TSKS
chr13	99449468	99449467	cg07393754	-	-0.466293	-6.17995e-18	-2.45651	0.0199391	0.0825548	-3.40366	-0.0515929	DOCK9
chr13	51502921	51502920	cg04535525	+	0.33286	4.84638e-17	2.45643	0.0199427	0.0825548	-3.42163	0.057285	RNASEH2B
chr3	150451640	150451639	cg13969271	-	0.288144	2.5945e-16	2.45631	0.0199486	0.0825548	-3.41888	0.0549005	NA
chr15	89054524	89054523	cg02670310	-	-0.277581	-4.37506e-16	-2.45621	0.0199528	0.0825548	-3.40811	-0.0648253	NA
chr8	23567311	23567310	cg12812583	-	0.555767	1.61763e-16	2.45591	0.0199668	0.0825548	-3.41081	0.104463	NKX2-6
chr12	22094751	22094750	cg07780543	-	0.392706	9.2374e-17	2.45582	0.0199709	0.0825548	-3.41893	0.0618985	ABCC9
chr6	33153264	33153263	cg17596257	-	-0.320152	1.99439e-16	-2.45524	0.0199979	0.0826124	-3.43163	-0.0557684	COL11A2
chr19	2282162	2282161	cg00512280	-	0.434491	3.22686e-16	2.45503	0.0200076	0.0826124	-3.42956	0.0674189	PEAK3
chr7	101827540	101827539	ch.7.2185748R	+	0.250318	-2.60805e-16	2.45463	0.020026	0.0826414	-3.37323	0.064716	CUX1
chr7	134315620	134315619	cg25843010	-	0.354481	-1.58429e-16	2.4536	0.0200739	0.082792	-3.42667	0.0644267	NA
chr16	56672561	56672560	cg19885203	+	0.373027	-8.21825e-17	2.45295	0.0201037	0.0828679	-3.42827	0.0603865	MT1A
chr17	26349591	26349590	cg10872106	-	-0.209455	-2.68584e-16	-2.45235	0.0201319	0.0829275	-3.3947	-0.0529951	NA
chr10	120968740	120968739	cg14351425	-	0.374236	-3.61256e-16	2.45198	0.0201489	0.0829275	-3.41595	0.0562992	GRK5
chr2	230785051	230785050	cg12048425	-	-0.327107	3.23282e-16	-2.45182	0.0201566	0.0829275	-3.42683	-0.0588	FBXO36
chr17	55952064	55952063	cg07665510	-	0.456757	1.87133e-16	2.45166	0.0201638	0.0829275	-3.43218	0.0875809	CUEDC1
chr2	230785106	230785105	cg05881455	+	-0.29677	1.95048e-16	-2.45123	0.0201841	0.082928	-3.42553	-0.0548127	FBXO36
chr1	119530678	119530677	cg21392341	+	0.482156	8.08815e-17	2.45096	0.0201965	0.082928	-3.43116	0.0747993	TBX15
chr3	108914881	108914880	cg24109808	-	0.309953	-4.41487e-16	2.44987	0.0202475	0.082928	-3.40737	0.0766118	NA
chr9	100883594	100883593	cg13836518	+	0.324932	-7.52436e-17	2.44961	0.0202595	0.082928	-3.43351	0.0628205	CORO2A
chr3	192140844	192140843	cg22241571	-	0.291065	4.98625e-16	2.44951	0.0202643	0.082928	-3.40732	0.0522349	FGF12
chr11	22215702	22215701	cg10886393	-	-0.288037	4.2582e-17	-2.44948	0.0202656	0.082928	-3.43063	-0.055101	ANO5
chr2	25149978	25149977	cg15423357	-	0.338881	-5.73543e-16	2.44928	0.0202748	0.082928	-3.43725	0.0516505	NA
chr6	130342251	130342250	cg19951871	-	0.294641	1.0842e-16	2.44919	0.020279	0.082928	-3.3732	0.0851194	L3MBTL3
chr19	41111298	41111297	cg02624855	+	-0.41289	1.43169e-16	-2.44902	0.0202871	0.082928	-3.43604	-0.0704843	LTBP4
chr1	1015448	1015447	cg15576492	+	-0.41024	-1.33791e-16	-2.449	0.0202879	0.082928	-3.41526	-0.0561227	NA
chr10	47140658	47140657	cg09068711	-	0.251868	-1.93733e-16	2.44897	0.0202896	0.082928	-3.4128	0.0560688	ANXA8
chr1	87411868	87411867	cg10715099	-	-0.356576	3.51661e-16	-2.44843	0.0203146	0.0829838	-3.43809	-0.0552984	HS2ST1
chr3	128787214	128787213	cg20264543	-	0.35575	-5.44812e-17	2.44815	0.0203279	0.0829913	-3.43914	0.0633553	NA
chr3	11672518	11672517	cg00559439	+	-0.222558	7.73443e-17	-2.44746	0.0203601	0.0830761	-3.42998	-0.0504432	VGLL4
chr19	34315335	34315334	cg21557672	-	-0.414572	9.93129e-17	-2.44693	0.0203855	0.0831252	-3.42139	-0.0862939	NA
chr18	77193503	77193502	cg07759042	-	0.383742	-6.41306e-17	2.44645	0.0204077	0.0831252	-3.43431	0.071721	NFATC1
chr19	5455177	5455176	cg07656719	-	0.293736	6.5269e-17	2.44623	0.0204183	0.0831252	-3.4375	0.0647662	ZNRF4
chr9	38336758	38336757	cg21203097	+	0.352861	-1.46584e-16	2.44611	0.0204238	0.0831252	-3.43989	0.0604489	NA
chr6	52171974	52171973	cg22237300	-	0.366967	3.47541e-16	2.44599	0.0204294	0.0831252	-3.41367	0.0582727	NA
chr17	41489375	41489374	cg02007745	-	0.320349	1.39645e-16	2.44551	0.0204522	0.0831716	-3.41218	0.064207	NA
chr6	3592888	3592887	cg13413719	-	0.37174	-8.23994e-18	2.44441	0.020504	0.0833354	-3.43861	0.051573	NA
chr13	114927855	114927854	cg11997708	-	0.376336	4.24194e-16	2.44374	0.0205356	0.0833858	-3.43883	0.0571258	NA
chr1	3370837	3370836	cg05462426	-	0.356197	2.33456e-16	2.44367	0.0205393	0.0833858	-3.44351	0.0500689	ARHGEF16
chr8	123706631	123706630	cg15531512	-	0.260197	9.26993e-17	2.44338	0.0205531	0.083395	-3.43526	0.0565334	NA
chr20	25276740	25276739	cg24626310	-	-0.209054	-2.40205e-16	-2.4419	0.0206231	0.0834511	-3.40537	-0.0513042	ABHD12
chr10	94617611	94617610	cg13592417	-	-0.359092	5.77175e-16	-2.44188	0.0206243	0.0834511	-3.44069	-0.0613261	EXOC6
chr4	114823339	114823338	cg26728709	+	0.300382	-3.52257e-16	2.44156	0.0206391	0.0834511	-3.44621	0.051227	ARSJ
chr17	71367614	71367613	cg19830380	-	0.295393	9.44205e-17	2.44147	0.0206434	0.0834511	-3.43695	0.0570533	SDK2
chr18	46479538	46479537	cg01898573	+	-0.32613	-1.07336e-16	-2.44094	0.0206686	0.0834511	-3.44795	-0.0553018	SMAD7
chr19	42498643	42498642	cg05628771	+	0.279212	-5.48322e-16	2.44049	0.0206901	0.0834511	-3.4491	0.0519442	ATP1A3
chr18	39348107	39348106	cg19738127	+	-0.302185	1.14492e-16	-2.44041	0.0206942	0.0834511	-3.45143	-0.0573366	NA
chr11	120008324	120008323	cg17971587	+	-0.600913	8.39715e-17	-2.44004	0.0207115	0.0834511	-3.46089	-0.109393	TRIM29
chr10	133796560	133796559	cg27353308	+	-0.612401	1.74773e-16	-2.43952	0.0207364	0.0834511	-3.45975	-0.094371	BNIP3
chr12	26379649	26379648	cg12989217	-	-0.353704	-2.13879e-16	-2.4395	0.0207376	0.0834511	-3.45171	-0.0604403	SSPN
chr2	223169587	223169586	cg15825116	+	0.574706	6.33174e-16	2.43936	0.020744	0.0834511	-3.45376	0.0906042	CCDC140
chr16	1424608	1424607	cg03998655	+	0.439203	-1.38995e-16	2.43921	0.0207515	0.0834511	-3.44701	0.073484	UNKL
chr7	122527500	122527499	cg10330371	-	0.322877	6.80879e-17	2.43904	0.0207593	0.0834511	-3.44322	0.0647817	CADPS2
chr11	4233503	4233502	cg26730416	+	0.443236	-3.0336e-16	2.43852	0.0207841	0.0834511	-3.45816	0.071773	NA
chr9	15837282	15837281	cg00811170	-	0.458213	1.13624e-16	2.43843	0.0207886	0.0834511	-3.43792	0.102554	CCDC171
chr1	205819464	205819463	cg07167872	+	0.720319	-3.95951e-16	2.43833	0.0207933	0.0834511	-3.41311	0.125087	PM20D1
chr14	91673594	91673593	cg26098440	+	-0.443336	1.95156e-18	-2.43798	0.0208104	0.0834511	-3.44125	-0.0593109	DGLUCY
chr17	45283041	45283040	cg26021007	-	-0.303066	4.97988e-16	-2.43791	0.0208138	0.0834511	-3.43411	-0.0550655	MYL4
chr2	741269	741268	cg25814970	+	0.278815	4.03764e-16	2.43782	0.020818	0.0834511	-3.44734	0.0524094	NA
chr12	115799467	115799466	cg11112876	+	-0.405264	5.69911e-16	-2.43709	0.0208527	0.0834511	-3.45066	-0.0781395	NA
chr8	41908816	41908815	cg15724296	+	0.246281	3.29543e-16	2.43694	0.0208599	0.0834511	-3.45073	0.0591371	KAT6A
chr18	7177331	7177330	cg12796037	+	0.301381	1.16985e-16	2.43669	0.0208722	0.0834511	-3.44804	0.0500547	NA
chr19	1526563	1526562	cg21991195	+	-0.683903	-3.47162e-16	-2.43662	0.0208753	0.0834511	-3.45283	-0.101916	PLK5
chr19	34232226	34232225	cg12209275	+	0.269055	3.3014e-17	2.4364	0.0208859	0.0834511	-3.4353	0.0545999	CHST8
chr7	50428338	50428337	cg01887148	+	0.285225	-1.31405e-16	2.43601	0.0209047	0.0834511	-3.45929	0.0544665	IKZF1
chr2	9984930	9984929	cg10881225	-	0.271545	3.55185e-16	2.43598	0.0209064	0.0834511	-3.43512	0.0537763	TAF1B
chr11	67372953	67372952	cg00636119	+	-0.450786	9.56266e-17	-2.43593	0.0209087	0.0834511	-3.44979	-0.0556944	NDUFV1
chr1	100715827	100715826	cg20516630	+	0.399905	3.27809e-16	2.4357	0.0209195	0.0834511	-3.42026	0.0632553	DBT
chr13	108519881	108519880	cg25985659	-	0.589148	7.71627e-16	2.43567	0.0209212	0.0834511	-3.46889	0.0967613	FAM155A
chr2	219724003	219724002	cg04201521	+	0.436182	2.55004e-16	2.43556	0.0209265	0.0834511	-3.43789	0.0628359	WNT6
chr9	91849711	91849710	cg13861122	+	0.531672	1.11022e-16	2.43549	0.0209299	0.0834511	-3.42152	0.0628613	NA
chr21	27946083	27946082	cg02518129	+	-0.282097	5.04967e-17	-2.4353	0.020939	0.0834511	-3.45651	-0.0504746	CYYR1
chr2	218925609	218925608	cg19491221	+	-0.351036	-3.71231e-16	-2.43515	0.0209461	0.0834511	-3.42048	-0.0501879	CXCR2P1
chr1	185343449	185343448	ch.1.183610071R	+	-0.869518	-5.64869e-17	-2.43452	0.0209769	0.0834771	-3.46316	-0.134931	NA
chr22	50615719	50615718	cg16926050	-	0.328713	-2.03735e-16	2.43437	0.020984	0.0834771	-3.45092	0.0559503	PANX2
chr11	123325085	123325084	cg04681489	-	0.406423	-1.48725e-16	2.4343	0.0209871	0.0834771	-3.44674	0.0555039	NA
chr12	90647591	90647590	cg26434964	-	0.282801	-3.25667e-17	2.43403	0.0210005	0.0834846	-3.4416	0.0542981	NA
chr2	227602925	227602924	cg01686827	-	-0.307424	-2.86229e-16	-2.43305	0.0210478	0.0835591	-3.39086	-0.100087	IRS1
chr5	34831988	34831987	cg07505049	-	0.333594	-3.33338e-16	2.43291	0.0210547	0.0835591	-3.45388	0.0500365	RAI14
chr9	102515036	102515035	cg27067428	+	0.307102	-5.63731e-16	2.43256	0.0210713	0.0835591	-3.46543	0.0562951	NA
chr1	162467500	162467499	cg25683069	-	-0.522159	-3.30899e-16	-2.43254	0.0210724	0.0835591	-3.45568	-0.100287	UHMK1
chr8	23876393	23876392	cg03782943	+	0.298298	9.40003e-17	2.43235	0.0210817	0.0835591	-3.46403	0.0682532	NA
chr17	28257977	28257976	cg21469359	-	0.437269	2.95608e-16	2.43222	0.0210882	0.0835591	-3.45452	0.0789785	EFCAB5
chr7	1573452	1573451	cg10111599	-	-0.399115	6.02003e-16	-2.43185	0.0211058	0.0835831	-3.46771	-0.055557	MAFK
chr11	19935159	19935158	cg22701534	-	0.392126	1.0224e-16	2.43126	0.0211345	0.0836299	-3.4751	0.0619717	NAV2
chr5	175964513	175964512	cg02364793	+	0.339483	-1.78622e-17	2.43114	0.0211406	0.0836299	-3.46753	0.0590834	CDHR2
chr20	43313484	43313483	cg26476254	-	-0.333869	4.27582e-16	-2.4301	0.0211913	0.0837116	-3.46452	-0.0607217	LINC01260
chr19	1395647	1395646	cg25973354	-	-0.256055	-3.90855e-17	-2.43005	0.0211937	0.0837116	-3.44786	-0.0609606	NDUFS7
chr4	106553850	106553849	cg06555230	-	-0.637378	-1.35742e-16	-2.43	0.0211959	0.0837116	-3.4613	-0.085507	ARHGEF38
chr1	78957204	78957203	cg24924936	+	0.468102	-3.52081e-16	2.42958	0.0212162	0.0837463	-3.45666	0.0665527	PTGFR
chr6	62996120	62996119	cg26715952	+	0.423051	-2.704e-16	2.42924	0.0212332	0.0837633	-3.45482	0.0771126	KHDRBS2
chr14	24685360	24685359	cg13977158	+	0.343061	1.00614e-16	2.42902	0.0212436	0.0837633	-3.46131	0.0647266	CHMP4A
chr3	183016949	183016948	cg14666404	+	0.252835	2.16407e-16	2.42811	0.0212884	0.0838947	-3.44806	0.0502883	MCF2L2
chr6	41207398	41207397	cg10420854	-	0.47785	7.1991e-17	2.42729	0.0213283	0.0839845	-3.4736	0.0761952	NA
chr1	93310374	93310373	cg22305639	+	-0.240788	2.15214e-16	-2.42717	0.0213343	0.0839845	-3.42192	-0.0532624	FAM69A
chr5	150074467	150074466	cg01874808	-	0.327894	-5.6758e-17	2.42637	0.0213734	0.0840925	-3.45317	0.0652222	RBM22
chr17	40224396	40224395	cg16024729	+	0.301276	-2.7124e-16	2.42511	0.0214354	0.0841314	-3.45447	0.055138	NA
chr16	88496789	88496788	cg03314029	-	0.778283	-9.12898e-17	2.42491	0.0214454	0.0841314	-3.47758	0.120978	ZNF469
chr12	54860321	54860320	cg01250703	-	0.626342	-6.9519e-16	2.42451	0.0214652	0.0841314	-3.45148	0.0727284	GTSF1
chr11	7598303	7598302	cg02218644	+	-0.287817	9.81203e-18	-2.4243	0.0214753	0.0841314	-3.4816	-0.0523691	PPFIBP2
chr16	230342	230341	cg07703401	-	0.46711	1.73906e-16	2.42413	0.0214841	0.0841314	-3.48671	0.073366	HBQ1
chr2	198478022	198478021	cg11299507	-	-0.302405	4.5298e-16	-2.42397	0.0214915	0.0841314	-3.45389	-0.0527985	RFTN2
chr19	2051261	2051260	cg17068236	+	-0.37242	-3.26128e-16	-2.42386	0.0214973	0.0841314	-3.48364	-0.0690549	MKNK2
chr17	1449783	1449782	cg22312862	+	-0.365751	1.38669e-16	-2.42296	0.0215419	0.0841314	-3.48769	-0.0569329	PITPNA
chr1	36626749	36626748	cg04008835	+	0.440426	-1.31405e-16	2.42289	0.0215452	0.0841314	-3.46276	0.0742843	MAP7D1
chr12	58377068	58377067	cg05012588	+	0.557679	-1.0365e-16	2.42285	0.0215472	0.0841314	-3.46488	0.115289	NA
chr3	81810356	81810355	cg03829176	+	-0.277202	2.67473e-16	-2.42229	0.0215747	0.0841314	-3.45896	-0.0587103	GBE1
chr1	27189986	27189985	cg07786675	+	-0.509815	6.04389e-16	-2.42219	0.0215797	0.0841314	-3.49034	-0.101755	SFN
chr1	201982405	201982404	cg04125586	-	0.275696	-2.27222e-16	2.42189	0.0215948	0.0841314	-3.46793	0.0613588	ELF3
chr10	8446660	8446659	cg04693437	+	0.353717	2.7246e-16	2.42188	0.0215953	0.0841314	-3.46471	0.0552979	NA
chr10	125651622	125651621	cg08615567	+	0.278769	-4.50784e-16	2.42157	0.0216106	0.0841314	-3.48725	0.0501283	CPXM2
chr2	66667040	66667039	cg23972738	-	0.424646	5.32452e-16	2.4209	0.0216437	0.0841314	-3.47336	0.0812692	MEIS1
chr6	32026657	32026656	cg19071976	+	0.345174	2.93385e-16	2.42074	0.0216519	0.0841314	-3.49169	0.0649956	TNXB
chr1	24104640	24104639	cg16730266	+	-0.74889	1.5027e-16	-2.42069	0.0216542	0.0841314	-3.47394	-0.129217	ELOA-AS1
chr16	66420731	66420730	cg02854633	+	0.388367	4.26091e-16	2.42063	0.0216571	0.0841314	-3.46872	0.0506004	CDH5
chr18	12254470	12254469	cg12395205	+	0.367376	-2.73219e-16	2.42061	0.0216582	0.0841314	-3.47062	0.059535	CIDEA
chr18	53447597	53447596	cg07519816	+	0.39691	1.36542e-16	2.42057	0.0216601	0.0841314	-3.47665	0.0638562	NA
chr10	125033771	125033770	cg12277789	-	0.287955	3.03251e-16	2.42029	0.021674	0.0841314	-3.47576	0.0514297	NA
chr2	137003534	137003533	cg05194412	+	-0.345694	4.02998e-16	-2.42017	0.0216799	0.0841314	-3.48974	-0.0679569	NA
chr13	29009877	29009876	cg00887295	+	-0.31917	1.37931e-17	-2.42013	0.0216822	0.0841314	-3.49734	-0.0506209	FLT1
chr3	138664506	138664505	cg25645687	-	-0.334821	4.25766e-16	-2.42003	0.0216868	0.0841314	-3.49984	-0.0549202	FOXL2
chr10	99338189	99338188	cg25604594	-	0.305571	-1.34441e-16	2.41989	0.0216941	0.0841314	-3.44611	0.0542648	ANKRD2
chr12	103355327	103355326	cg19589939	+	0.355913	4.33681e-18	2.41985	0.021696	0.0841314	-3.49058	0.057956	NA
chr8	105504579	105504578	cg06990358	+	0.347403	2.07299e-16	2.41924	0.0217265	0.0842048	-3.46923	0.0541264	LRP12
chr20	47476987	47476986	cg00790756	+	0.305295	-2.74683e-16	2.419	0.0217383	0.0842056	-3.49714	0.0541514	NA
chr7	158533878	158533877	cg05212892	+	-0.526427	7.96346e-17	-2.41856	0.0217604	0.084246	-3.48633	-0.102979	ESYT2
chr1	116519026	116519025	cg11951449	+	0.23664	8.21283e-17	2.41792	0.0217923	0.0843247	-3.42911	0.0611479	SLC22A15
chr1	247580075	247580074	cg03466998	-	0.35071	-3.68629e-16	2.41758	0.0218094	0.0843461	-3.4816	0.0520686	NLRP3
chr10	44690620	44690619	cg07547516	-	0.458207	-2.84169e-16	2.41721	0.0218276	0.0843714	-3.4829	0.101755	NA
chr18	75796594	75796593	cg03748682	-	-0.192127	1.67767e-16	-2.41679	0.0218489	0.0844087	-3.46515	-0.0516563	NA
chr6	26018059	26018058	cg14703002	+	0.443184	2.56956e-17	2.41642	0.0218673	0.084435	-3.46456	0.0542697	HIST1H1A
chr20	47013690	47013689	cg18598695	+	0.332696	1.22949e-16	2.41616	0.0218807	0.0844418	-3.49855	0.0573554	NA
chr5	13658945	13658944	cg12574867	+	0.310383	4.12702e-16	2.41564	0.0219068	0.0844976	-3.47897	0.0609484	NA
chr6	38118408	38118407	cg22759046	-	-0.475783	4.72726e-16	-2.41509	0.021934	0.0845254	-3.4923	-0.0636441	ZFAND3
chr6	21768317	21768316	cg06565379	+	0.348457	5.19333e-17	2.41497	0.0219401	0.0845254	-3.46629	0.0555976	CASC15
chr10	135051314	135051313	cg04347264	-	0.253203	-2.02041e-16	2.41473	0.0219525	0.0845254	-3.5079	0.050464	VENTX
chr8	146126283	146126282	cg11664809	-	0.81401	-4.33247e-16	2.41457	0.0219606	0.0845254	-3.50542	0.141801	COMMD5
chr15	78913616	78913615	cg01409643	+	0.378867	-5.13695e-16	2.41305	0.0220371	0.0847364	-3.50222	0.051304	CHRNA3
chr4	2820469	2820468	cg08822227	-	-0.39266	4.65556e-16	-2.41302	0.0220387	0.0847364	-3.50025	-0.054868	SH3BP2
chr2	83243652	83243651	cg23878700	-	-0.301714	-5.21501e-17	-2.41264	0.0220575	0.084764	-3.5085	-0.0508402	NA
chr17	77997761	77997760	cg24805759	+	-0.455737	1.36609e-17	-2.41224	0.0220779	0.0847973	-3.50152	-0.0880711	TBC1D16
chr2	193411493	193411492	cg07729325	-	0.260224	3.57028e-16	2.41196	0.022092	0.0848066	-3.46642	0.0574499	NA
chr8	22132960	22132959	cg02788857	-	0.596743	-1.63498e-16	2.41118	0.0221319	0.0849148	-3.49907	0.107358	PIWIL2
chr15	74658245	74658244	cg02916102	+	0.46768	-4.34982e-16	2.41079	0.0221515	0.08494	-3.49225	0.0630615	CYP11A1
chr15	20500280	20500279	cg14169163	-	0.33941	3.11708e-16	2.41059	0.0221618	0.08494	-3.49692	0.0553426	NA
chr1	180963640	180963639	cg11291872	+	-0.744787	1.36826e-16	-2.40969	0.0222075	0.08507	-3.48914	-0.114173	STX6
chr10	103079276	103079275	cg11241973	+	-0.28645	1.45934e-16	-2.40899	0.0222428	0.0851605	-3.51055	-0.0586005	NA
chr2	242808612	242808611	cg23217153	-	0.36527	-5.40366e-16	2.40827	0.0222796	0.0852322	-3.50292	0.0564193	RTP5
chr11	31377519	31377518	cg14306254	+	0.230226	-7.08933e-17	2.40817	0.022285	0.0852322	-3.48446	0.0506742	DCDC1
chr3	169386508	169386507	cg07231955	+	0.473692	9.93129e-17	2.40777	0.022305	0.0852638	-3.50573	0.0663571	MECOM
chr7	75874409	75874408	cg05906259	+	-0.340682	8.27111e-17	-2.40696	0.0223467	0.0852897	-3.50025	-0.057707	SRRM3
chr3	42306738	42306737	cg17621718	+	0.632267	2.03342e-16	2.4069	0.0223497	0.0852897	-3.52286	0.100924	CCK
chr17	61683873	61683872	ch.17.1630550R	+	0.846085	-2.02529e-16	2.40689	0.0223501	0.0852897	-3.51497	0.135578	TACO1
chr1	111506022	111506021	cg02838118	-	0.441765	-4.94396e-16	2.40672	0.0223587	0.0852897	-3.51707	0.0672939	LRIF1
chr5	158960794	158960793	cg02920081	-	0.334979	1.43467e-16	2.4063	0.0223805	0.08532	-3.52087	0.0680957	NA
chr7	153584749	153584748	cg24011260	-	0.31346	4.37205e-16	2.40611	0.0223902	0.08532	-3.51073	0.0516599	DPP6
chr5	52021829	52021828	cg01399826	+	0.38943	5.92584e-16	2.40546	0.0224234	0.0853637	-3.46517	0.0683109	NA
chr4	169330465	169330464	cg24669389	+	-0.619574	-2.27954e-16	-2.40508	0.0224429	0.0853637	-3.52598	-0.0972829	DDX60L
chr16	88947797	88947796	cg18735586	+	-0.435351	9.54098e-18	-2.40498	0.0224481	0.0853637	-3.52474	-0.0867698	CBFA2T3
chr7	27196154	27196153	cg23432345	+	0.406679	-5.57497e-16	2.40492	0.0224512	0.0853637	-3.51448	0.0565254	HOXA7
chr17	49022022	49022021	cg17129986	+	0.545049	8.67362e-18	2.40468	0.0224633	0.0853637	-3.49005	0.0629651	NA
chr3	49236947	49236946	cg03540175	-	0.40937	9.35124e-19	2.4045	0.0224725	0.0853637	-3.50165	0.0519244	CCDC36
chr13	24914783	24914782	cg00355514	-	0.30632	-1.47451e-16	2.40423	0.0224868	0.0853637	-3.51467	0.0574179	NA
chr14	62019964	62019963	cg18456481	-	-0.395923	3.77031e-16	-2.40382	0.0225078	0.0853637	-3.49778	-0.0637447	NA
chr17	37011492	37011491	cg27500148	-	0.433522	-2.19415e-16	2.40342	0.0225281	0.0853637	-3.50489	0.0678994	RPL23
chr10	68376445	68376444	cg26040366	-	0.330525	2.04209e-16	2.40318	0.0225405	0.0853637	-3.52625	0.0522895	CTNNA3
chr11	15136506	15136505	cg12170314	+	0.552471	-2.33971e-16	2.40317	0.0225411	0.0853637	-3.52294	0.0938845	INSC
chr22	17081717	17081716	cg13117439	-	0.45904	5.57876e-16	2.40312	0.0225439	0.0853637	-3.50718	0.0654406	TPTEP1
chr16	27817181	27817180	cg15861160	-	0.293453	-5.28061e-16	2.40291	0.0225544	0.0853637	-3.52562	0.0503939	GSG1L
chr11	5442435	5442434	cg19186806	-	-0.313934	6.61255e-16	-2.4023	0.0225863	0.0854397	-3.47663	-0.0554671	HBE1
chr5	6349953	6349952	cg16483329	+	0.363652	-3.68981e-16	2.40202	0.0226008	0.0854412	-3.51112	0.0591275	NA
chr19	58095469	58095468	cg04342092	-	0.386471	-8.23994e-17	2.40183	0.0226102	0.0854412	-3.51939	0.0654224	ZIK1
chr16	46891748	46891747	cg01554723	+	-0.432241	3.59955e-17	-2.40144	0.0226307	0.0854615	-3.50581	-0.0606593	NA
chr1	161582652	161582651	cg26156167	-	0.321215	6.02159e-16	2.40127	0.0226391	0.0854615	-3.50676	0.0533395	NA
chr1	93343484	93343483	cg20315607	+	-0.321382	-1.67306e-16	-2.40023	0.0226932	0.0856213	-3.52275	-0.0547002	FAM69A
chr6	41889861	41889860	cg17166844	+	0.250308	2.59558e-16	2.39957	0.0227275	0.0856826	-3.52884	0.0502569	BYSL
chr19	4876046	4876045	cg07755952	+	-0.415525	1.80767e-16	-2.39929	0.0227419	0.0856826	-3.52782	-0.0590402	NA
chr14	95795895	95795894	cg06873587	-	-0.377594	3.25477e-16	-2.39913	0.0227502	0.0856826	-3.52019	-0.0600429	NA
chr11	32008962	32008961	cg20019985	+	0.370575	-3.78576e-16	2.39901	0.0227567	0.0856826	-3.51713	0.0858165	RCN1
chr4	2765768	2765767	cg14029686	-	0.445636	-2.25677e-16	2.39868	0.0227737	0.0857022	-3.51445	0.0777431	NA
chr6	13667369	13667368	cg03646270	+	-0.341186	3.39355e-16	-2.39782	0.0228186	0.0858269	-3.5269	-0.0512675	RANBP9
chr16	79362101	79362100	cg06980204	-	-0.346501	-3.79471e-17	-2.39755	0.0228325	0.0858348	-3.5152	-0.0615047	NA
chr16	29086264	29086263	cg07913923	-	0.383563	-3.01869e-16	2.39726	0.0228479	0.085848	-3.53264	0.0537003	RRN3P2
chr1	12054886	12054885	ch.1.448124R	+	-0.411989	1.11293e-16	-2.3969	0.0228669	0.0858719	-3.52358	-0.0920399	MFN2
chr12	8025395	8025394	cg06645921	+	0.402401	-7.6111e-17	2.39668	0.0228779	0.0858719	-3.52915	0.0639032	SLC2A14
chr10	5567525	5567524	cg17283169	-	-0.508755	-3.03902e-16	-2.39603	0.0229119	0.0859551	-3.52484	-0.108078	CALML3
chr2	45395667	45395666	cg21000454	-	-0.354313	-4.3238e-16	-2.3957	0.0229296	0.0859725	-3.53017	-0.0561446	NA
chr5	124071108	124071107	cg22139166	+	-0.302135	-4.02456e-16	-2.39527	0.0229519	0.0859725	-3.52925	-0.0649624	ZNF608
chr1	33938225	33938224	cg18085998	+	0.402485	-1.23599e-16	2.39521	0.0229549	0.0859725	-3.52289	0.0715797	ZSCAN20
chr20	62225655	62225654	cg09650180	-	-0.515504	2.59775e-16	-2.39504	0.0229639	0.0859725	-3.52331	-0.06986	GMEB2
chr8	57125330	57125329	cg26723002	+	0.33209	-2.50451e-17	2.39442	0.0229966	0.0860469	-3.5214	0.0522355	CHCHD7
chr1	15655784	15655783	cg01001187	+	0.390283	-3.14446e-16	2.39421	0.0230074	0.0860469	-3.52767	0.0713338	FHAD1
chr6	30292293	30292292	cg04651621	-	0.504226	-4.41975e-16	2.39314	0.0230637	0.0861989	-3.50247	0.0592802	HCG17
chr20	25583671	25583670	cg25846389	+	0.346731	1.37355e-17	2.39289	0.023077	0.0861989	-3.55131	0.0545689	NA
chr1	24463750	24463749	cg00810939	-	0.375522	-8.19928e-18	2.39255	0.0230948	0.0861989	-3.55242	0.0626871	IL22RA1
chr1	75938230	75938229	cg09745820	+	0.358669	-2.23623e-16	2.39254	0.0230956	0.0861989	-3.52968	0.0564697	SLC44A5
chr2	46466	46465	cg14255256	-	0.476058	2.27249e-16	2.39214	0.0231168	0.0862087	-3.52972	0.0727076	FAM110C
chr2	206951141	206951140	cg22417975	+	-0.750927	-3.10082e-16	-2.39204	0.0231219	0.0862087	-3.52855	-0.0824181	INO80D
chr17	80797992	80797991	cg13616930	+	-0.330649	-2.85579e-16	-2.39172	0.0231385	0.0862235	-3.55313	-0.0538296	TBCD
chr15	32993764	32993763	cg01722420	+	0.301992	1.79137e-16	2.39151	0.0231499	0.0862235	-3.52962	0.0528408	NA
chr4	88728806	88728805	cg24745500	-	0.361921	7.5203e-17	2.39129	0.0231615	0.0862235	-3.55032	0.0660141	IBSP
chr7	99680288	99680287	cg08431693	+	0.255769	-4.55365e-17	2.39041	0.023208	0.086352	-3.52734	0.0539175	ZNF3
chr12	110352771	110352770	cg12386876	+	-0.355375	4.65069e-16	-2.38999	0.0232301	0.086352	-3.52764	-0.0586717	TCHP
chr20	29896480	29896479	cg11484348	-	-0.387994	-3.74917e-16	-2.38996	0.0232317	0.086352	-3.54617	-0.064521	DEFB116
chr6	31795066	31795065	cg09257975	+	-0.577236	-1.38127e-16	-2.38956	0.0232532	0.0863877	-3.54627	-0.106968	HSPA1B
chr8	143254409	143254408	cg19035966	+	-0.476559	1.75315e-16	-2.38901	0.023282	0.0864285	-3.55858	-0.081081	MIR4472-1
chr10	134956557	134956556	cg03230038	+	0.259688	4.1796e-17	2.38868	0.0232996	0.0864285	-3.53034	0.0674265	NA
chr2	159172613	159172612	cg03792936	-	-0.25817	-2.0363e-16	-2.38851	0.023309	0.0864285	-3.5261	-0.0567041	CCDC148
chr1	199998603	199998602	cg18394216	+	0.507355	-4.54172e-16	2.38804	0.0233335	0.0864285	-3.55648	0.0864901	NR5A2
chr2	61764922	61764921	cg23699171	+	0.385793	-5.73272e-16	2.38797	0.0233376	0.0864285	-3.54433	0.0933901	XPO1
chr14	91744104	91744103	cg03089778	+	-0.295658	2.11419e-16	-2.38748	0.0233637	0.0864285	-3.5563	-0.0573531	CCDC88C
chr1	30138183	30138182	cg16248160	+	0.318659	-1.82498e-16	2.38743	0.0233662	0.0864285	-3.54276	0.062153	NA
chr20	44882189	44882188	cg20024827	-	-0.359805	8.45678e-17	-2.3874	0.023368	0.0864285	-3.53533	-0.0546805	CDH22
chr1	37129462	37129461	cg01056765	+	0.275369	3.04363e-16	2.38734	0.0233713	0.0864285	-3.50508	0.0527993	NA
chr2	27632528	27632527	cg17156255	+	-0.196374	2.66036e-16	-2.38699	0.0233899	0.0864535	-3.5199	-0.0592055	PPM1G
chr19	44235560	44235559	cg20104018	+	-0.273142	1.09911e-16	-2.3866	0.0234104	0.0864811	-3.53055	-0.0558414	SMG9
chr4	110849454	110849453	cg25788103	+	-0.292602	-1.14221e-16	-2.3864	0.0234212	0.0864811	-3.54415	-0.0570941	EGF
chr17	28927071	28927070	cg19761014	-	0.261505	6.50359e-16	2.386	0.0234424	0.0865151	-3.54805	0.0510761	LRRC37BP1
chr6	36629776	36629775	cg05683333	-	0.470086	-7.84529e-16	2.38561	0.0234632	0.0865354	-3.55086	0.0881983	NA
chr3	93773658	93773657	cg00338852	+	-0.272952	-5.7376e-16	-2.38525	0.0234827	0.0865354	-3.55224	-0.0585179	ARL13B
chr1	89457643	89457642	cg10631373	-	0.358496	4.16008e-16	2.38523	0.0234836	0.0865354	-3.54956	0.0604194	KYAT3
chr16	88709652	88709651	cg05378609	+	-0.470518	2.60209e-17	-2.38477	0.0235084	0.0865375	-3.54763	-0.0775714	NA
chr18	21795074	21795073	cg11320244	-	-0.34627	3.80121e-16	-2.38476	0.0235087	0.0865375	-3.56093	-0.0583657	OSBPL1A
chr7	148982285	148982284	cg14570307	-	-0.2856	9.33769e-17	-2.38455	0.0235199	0.0865375	-3.54249	-0.0718489	LOC155060
chr16	3221356	3221355	cg13899478	+	0.362022	5.50558e-16	2.38386	0.023557	0.0865876	-3.56505	0.0617876	NA
chr5	149698024	149698023	cg04305319	+	0.324765	4.23842e-16	2.38386	0.0235574	0.0865876	-3.56307	0.0552472	NA
chr2	191400035	191400034	cg06477289	+	0.387843	-4.86292e-16	2.38354	0.0235742	0.0865915	-3.55969	0.0576771	NEMP2
chr16	3243427	3243426	cg05595088	-	0.470884	3.64075e-16	2.38321	0.0235919	0.0865915	-3.55879	0.0802792	NA
chr1	16258581	16258580	cg18370318	-	-0.296469	1.83284e-16	-2.38317	0.0235942	0.0865915	-3.56289	-0.0516552	SPEN
chr7	154002065	154002064	cg10552126	-	0.591712	-3.99203e-16	2.38282	0.0236132	0.086598	-3.56699	0.115027	DPP6
chr9	99449346	99449345	cg13481969	-	0.665825	-1.92121e-16	2.38269	0.0236198	0.086598	-3.55628	0.077999	NA
chr12	96336122	96336121	cg25229172	-	0.380972	2.78457e-16	2.38247	0.0236319	0.0865987	-3.54194	0.0646183	AMDHD1
chr11	22454153	22454152	cg12426748	+	0.24877	-1.03921e-16	2.38191	0.0236621	0.0866328	-3.53997	0.050214	NA
chr19	29769674	29769673	cg06810698	+	0.417479	-2.1844e-16	2.38185	0.0236651	0.0866328	-3.55676	0.0562969	NA
chr21	40287599	40287598	cg19004325	+	0.35853	-2.23237e-16	2.38088	0.0237177	0.0867819	-3.56059	0.072064	NA
chr4	184922434	184922433	cg08715725	-	0.273771	3.10895e-16	2.38045	0.0237407	0.0868221	-3.5659	0.0500702	STOX2
chr1	174947363	174947362	ch.1.173213985R	+	-0.399952	-1.04192e-16	-2.38004	0.0237629	0.0868463	-3.54723	-0.0824458	RABGAP1L
chr10	73555026	73555025	cg10967759	+	0.389276	-4.25224e-16	2.37988	0.0237716	0.0868463	-3.5676	0.0606647	CDH23
chr6	6971316	6971315	cg18679635	+	-0.318477	-2.90729e-16	-2.37967	0.0237832	0.0868463	-3.57422	-0.0550418	NA
chr1	109203611	109203610	cg08460435	+	0.364955	7.33788e-16	2.37926	0.0238052	0.0868829	-3.56292	0.0512331	HENMT1
chr16	74734322	74734321	cg09830308	+	0.687777	-4.95589e-16	2.37859	0.0238416	0.0869721	-3.56226	0.077685	MLKL
chr8	1779118	1779117	cg25323005	-	-0.924384	4.31946e-16	-2.37779	0.0238848	0.0870373	-3.57992	-0.123616	ARHGEF10
chr5	112073539	112073538	cg23938220	+	-0.452887	-1.4138e-16	-2.37764	0.0238931	0.0870373	-3.57332	-0.0735262	APC
chr1	10757955	10757954	cg02634861	-	-0.76107	-1.11185e-16	-2.37753	0.023899	0.0870373	-3.58617	-0.119358	CASZ1
chr8	19678436	19678435	cg07957827	-	0.383978	5.64219e-16	2.37738	0.0239074	0.0870373	-3.57013	0.0657215	INTS10
chr11	1410300	1410299	cg09265914	+	-0.282428	9.22114e-17	-2.37651	0.023955	0.0871178	-3.56322	-0.0536086	BRSK2
chr11	64310509	64310508	cg01925891	+	-0.52971	-4.30428e-16	-2.37623	0.0239702	0.0871178	-3.58446	-0.0996343	NA
chr11	7569642	7569641	cg11333968	-	-0.329801	2.85254e-16	-2.37613	0.0239757	0.0871178	-3.58013	-0.0597048	PPFIBP2
[truncated: 514 more rows]

## Sheet: Table S2
Table S2. Enriched pathways identified with gene set enrichment analysis using differentially methylated position (DMP)-related genes
Name	p value	q value
cGMP-PKG signaling pathway	8.34543e-07	0.000208435
Prostate cancer	2.91138e-06	0.000348506
MAPK signaling pathway	2.53496e-05	0.001674
Non-small cell lung cancer	2.84035e-05	0.001674
Endometrial cancer	9.55062e-05	0.0036699
Cholinergic synapse	9.77276e-05	0.0036699
Signaling pathways regulating pluripotency of stem cells	0.000121794	0.0036699
Aldosterone synthesis and secretion	0.000132639	0.0036699
cAMP signaling pathway	0.000139828	0.0036699
Type II diabetes mellitus	0.000141017	0.0036699
Melanoma	0.000303652	0.00671708
Cortisol synthesis and secretion	0.000338216	0.00671708
Parathyroid hormone synthesis, secretion and action	0.000377897	0.00684657
Aldosterone-regulated sodium reabsorption	0.000385302	0.00671708
Insulin signaling pathway	0.000648527	0.0112122
Gastric cancer	0.000861677	0.0137572
Gap junction	0.000925257	0.0137572
Oxytocin signaling pathway	0.00124078	0.0179619
Adrenergic signaling in cardiomyocytes	0.00139245	0.0179619
Cushing syndrome	0.00147892	0.0179619
Long-term potentiation	0.00151893	0.0179619
Neurotrophin signaling pathway	0.00159451	0.0179619
GnRH signaling pathway	0.00168609	0.0179619
Chronic myeloid leukemia	0.0016866	0.0179619
ErbB signaling pathway	0.00180815	0.018393
Insulin secretion	0.00203569	0.0199587
Serotonergic synapse	0.00215572	0.0207237
Glutamatergic synapse	0.00237974	0.0220956
PI3K-Akt signaling pathway	0.00246765	0.0224017
B cell receptor signaling pathway	0.00259412	0.0224017
Choline metabolism in cancer	0.00323129	0.0269725
Estrogen signaling pathway	0.00356162	0.0293402
Phospholipase D signaling pathway	0.00401111	0.0307918
Glioma	0.00422451	0.0307918
Pancreatic cancer	0.00422451	0.0307918
Longevity regulating pathway	0.0043604	0.0312711
Relaxin signaling pathway	0.00439078	0.0312711
FoxO signaling pathway	0.00518863	0.0346016
C-type lectin receptor signaling pathway	0.00527848	0.0346016
Colorectal cancer	0.00537912	0.0346016
mTOR signaling pathway	0.00547052	0.0346016
Neuroactive ligand-receptor interaction	0.0055271	0.0346016
Renin secretion	0.00575826	0.0346016
Cardiac muscle contraction	0.00592234	0.0346016
Hepatitis B	0.00596346	0.0353796
Apelin signaling pathway	0.00771379	0.0445597
Autophagy	0.00815866	0.0460175
Tight junction	0.00965022	0.0521434
Th1 and Th2 cell differentiation	0.00969741	0.0521434
Ras signaling pathway	0.00970391	0.0521434
Viral carcinogenesis	0.0098409	0.0521434
Vascular smooth muscle contraction	0.0110747	0.0567261
Kaposi sarcoma-associated herpesvirus infection	0.0138235	0.0705153
Renal cell carcinoma	0.0151769	0.0714716
Pathways in cancer	0.01519	0.0740164
Long-term depression	0.0151931	0.0714716
Breast cancer	0.0157128	0.0740164
Focal adhesion	0.0160196	0.0749331
Insulin resistance	0.0167422	0.0753101
Sphingolipid signaling pathway	0.0182277	0.0810443
AGE-RAGE signaling pathway in diabetic complications	0.0192228	0.0821561
HIF-1 signaling pathway	0.0192228	0.0821561
TNF signaling pathway	0.019497	0.0823615
Morphine addiction	0.0203432	0.0839319
Thyroid cancer	0.0218523	0.0840168
Apoptosis	0.0234546	0.0957468
Human T-cell leukemia virus 1 infection	0.0260992	0.104869
Gastric acid secretion	0.0266932	0.104668
Human papillomavirus infection	0.0267768	0.107079
Wnt signaling pathway	0.0307921	0.119267
Fc epsilon RI signaling pathway	0.0333894	0.12343
Axon guidance	0.0337563	0.124298
Cellular senescence	0.0344181	0.124624
Lysine degradation	0.0348688	0.124298
Bladder cancer	0.0360257	0.124298
Phosphatidylinositol signaling system	0.0373756	0.131505
Prolactin signaling pathway	0.0396462	0.135764
Rap1 signaling pathway	0.0396723	0.13929
T cell receptor signaling pathway	0.0428719	0.145523
Calcium signaling pathway	0.0476518	0.160903
Cell adhesion molecules (CAMs)	0.048534	0.160903
Maturity onset diabetes of the young	0.0486248	0.151181

## Sheet: Table S3
Table S3. Differentially Methylated Regions (DMRs) between recurrent and non-recurrent OSCC patients.
dmrs	chr	start	end	width	no.cpgs	minfdr	Stouffer	maxbetafc	meanbetafc	annot.symbol	cpg
chr10:125650957:125651621	chr10	125650957	125651621	665	8	1.41552e-06	3.20302e-05	0.131283	0.0768699	CPXM2	cg16197717,cg09619146,cg12164321,cg14676407,cg27003782,cg03630088,cg05801246,cg08615567
chr6:62995876:62996214	chr6	62995876	62996214	339	6	3.50627e-08	4.15954e-05	0.107466	0.0738877	KHDRBS2	cg00472801,cg16587616,cg26715952,cg22014661,cg18134312,cg18884037
chr5:68628240:68628856	chr5	68628240	68628856	617	7	1.23656e-06	4.84358e-05	0.127816	0.0799282	CCDC125	cg02580917,cg15003158,cg01291715,cg17304295,cg12563533,cg06738298,cg06405366
chr16:2653250:2653839	chr16	2653250	2653839	590	4	3.50627e-08	0.000131777	-0.0837702	-0.0732932	LOC652276	cg02512202,cg03314158,cg25000382,cg00433159
chr19:41119350:41119859	chr19	41119350	41119859	510	8	8.16805e-05	0.000153785	-0.118458	-0.0813647	LTBP4	cg23143632,cg06732228,cg27129881,cg03309253,cg27645259,cg21944491,cg14229540,cg26029864
chr10:8095651:8096818	chr10	8095651	8096818	1168	10	0.000232367	0.00017797	0.101315	0.0880961	GATA3	cg07516470,cg01166071,cg01224891,cg15187550,cg19679989,cg08347183,cg04982951,cg06230736,cg15330117,cg14098681
chr11:113929114:113929287	chr11	113929114	113929287	174	4	1.15361e-07	0.000218057	0.084992	0.0626564	ZBTB16	cg11031278,cg25101936,cg12526471,cg09593860
chr12:6664536:6665424	chr12	6664536	6665424	889	8	0.000246067	0.000237718	0.117735	0.0870489	IFFO1	cg00082235,cg00363813,cg17198308,cg00983904,cg08875705,cg22203219,cg23737737,cg01979888
chr3:12045449:12045723	chr3	12045449	12045723	275	5	2.19195e-06	0.000303776	-0.148349	-0.0930957	SYN2	cg02700894,cg15873301,cg20888142,cg26655299,cg25313870
chr6:74072242:74072447	chr6	74072242	74072447	206	6	2.02721e-06	0.000306283	0.0718925	0.0638306	KHDC3L	cg20048521,cg16074228,cg27237745,cg13001017,cg26550861,cg12070285
chr11:6291625:6292511	chr11	6291625	6292511	887	7	0.000246004	0.000346061	0.160166	0.0867935	CCKBR	cg13580265,cg19364351,cg04467334,cg26313599,cg04585209,cg18706028,cg26700447
chr1:205818956:205819600	chr1	205818956	205819600	645	9	0.000401192	0.000397028	0.120423	0.0926436	PM20D1	cg17178900,cg14159672,cg14893161,cg07533224,cg12898220,cg05841700,cg11965913,cg07167872,cg16334093
chr1:24648328:24648696	chr1	24648328	24648696	369	5	1.90004e-05	0.000426543	0.165973	0.110988	GRHL3	cg21273275,cg01231985,cg01590970,cg10337902,cg14616251
chr19:58038588:58038742	chr19	58038588	58038742	155	5	1.76424e-05	0.000429058	0.107178	0.0683732	ZNF549	cg19060970,cg20607331,cg16697731,cg01601746,cg13644629
chr3:25469708:25470113	chr3	25469708	25470113	406	7	0.000318472	0.000458814	0.101099	0.0615588	RARB	cg03481274,cg24396624,cg26786980,cg19003815,cg03428864,cg16927871,cg15809488
chr18:74961964:74962369	chr18	74961964	74962369	406	6	6.26755e-05	0.000496535	0.140465	0.102052	GALR1	cg10122698,cg03659519,cg20872937,cg21938435,cg19056926,cg04534765
chr17:80797948:80798160	chr17	80797948	80798160	213	5	4.80672e-05	0.000551755	-0.0792066	-0.0663168	ZNF750	cg07114009,cg13616930,cg02384546,cg27285599,cg15825155
chr6:30923545:30923865	chr6	30923545	30923865	321	5	4.93668e-05	0.000552689	0.0968611	0.0723311	NA	cg21776583,cg09657173,cg00119460,cg20172724,cg15878568
chr17:37123638:37123843	chr17	37123638	37123843	206	5	1.1633e-05	0.000566491	0.0855751	0.0692714	FBXO47	cg22361859,cg16530382,cg10600889,cg00055529,cg04120272
chr1:156215418:156215846	chr1	156215418	156215846	429	6	6.39461e-05	0.000658348	0.121425	0.0777374	PAQR6	cg20333836,cg14031683,cg26022183,cg10544251,cg22643641,cg17258069
chr16:74734230:74734571	chr16	74734230	74734571	342	4	6.66117e-06	0.000695112	0.1628	0.131385	MLKL	cg00270291,cg19450240,cg09830308,cg27459981
chr4:111535334:111536970	chr4	111535334	111536970	1637	9	0.00154797	0.000703251	-0.117609	-0.0896199	NA	cg13292042,cg23806894,cg09780241,cg13891768,cg04676482,cg05492170,cg20067184,cg19849728,cg23646776
chr1:92952440:92952581	chr1	92952440	92952581	142	4	2.72383e-05	0.000939962	0.1358	0.0986236	GFI1	cg04158367,cg26027669,cg17858328,cg24683414
chr3:181443800:181445156	chr3	181443800	181445156	1357	5	6.21805e-05	0.000946638	0.0650241	0.0553906	SOX2-OT	cg03783410,cg04859466,cg14317285,cg17202313,cg20177650
chr8:22132563:22133356	chr8	22132563	22133356	794	9	0.0049606	0.000983281	0.109912	0.0818552	PIWIL2	cg23431988,cg00420450,cg26039829,cg02463440,cg02788857,cg18135555,cg09517075,cg07298985,cg17304084
chr7:968237:968577	chr7	968237	968577	341	3	2.02721e-06	0.00109507	0.0902608	0.0883436	ADAP1	cg07496190,cg21842920,cg10426163
chr5:124070989:124071163	chr5	124070989	124071163	175	5	0.000355231	0.00112975	-0.0733945	-0.0514384	ZNF608	cg12817840,cg01610165,cg07833564,cg22139166,cg20677205
chr4:1161157:1161597	chr4	1161157	1161597	441	4	2.25992e-05	0.00115662	-0.183974	-0.100093	SPON2	cg16353796,cg05257291,cg14525473,cg13796272
chr6:27107002:27107756	chr6	27107002	27107756	755	5	0.00129135	0.00132427	0.089447	0.0788622	HIST1H4I	cg21269897,cg16991515,cg02599464,cg22272282,cg11179081
chr6:133562461:133562594	chr6	133562461	133562594	134	4	3.83453e-06	0.00132951	0.112002	0.0890683	EYA4	cg05085230,cg08712932,cg20093099,cg20602026
chr17:17109239:17109817	chr17	17109239	17109817	579	6	0.00195315	0.00140826	0.109193	0.0717907	PLD6	cg01412970,cg03292213,cg11392858,cg23661344,cg00572586,cg02880176
chr2:66666352:66667946	chr2	66666352	66667946	1595	5	0.000338909	0.0014476	0.0995707	0.0810902	MEIS1	cg02029212,cg23972738,cg16178603,cg11433622,cg05877497
chr19:17414770:17415223	chr19	17414770	17415223	454	3	6.84375e-06	0.00165371	-0.114508	-0.102749	ABHD8	cg04614656,cg03223805,cg06293444
chr20:21694307:21696115	chr20	21694307	21696115	1809	6	0.00166436	0.00167819	0.110776	0.078199	PAX1	cg22763649,cg15556943,cg07213060,cg08156066,cg12544951,cg17510278
chr15:89959984:89960644	chr15	89959984	89960644	661	4	0.00040551	0.00171571	-0.102988	-0.074462	NA	cg15491461,cg27380997,cg06059461,cg21760666
chr6:10421460:10422322	chr6	10421460	10422322	863	4	0.000186202	0.00171795	0.0838903	0.0676901	TFAP2A	cg13486532,cg10293403,cg22267770,cg05224741
chr18:52626243:52626773	chr18	52626243	52626773	531	7	0.00366179	0.00171897	0.108557	0.0677796	CCDC68	cg03262811,cg07177852,cg12955441,cg12974637,cg02545294,cg02699761,cg03778029
chr17:39890494:39891458	chr17	39890494	39891458	965	3	2.19195e-06	0.00192159	-0.0953884	-0.0688801	HAP1	cg01777228,cg12320221,cg12518734
chr12:4918848:4919230	chr12	4918848	4919230	383	5	6.87066e-05	0.00197219	-0.10889	-0.0777877	KCNA6	cg26858704,cg01175812,cg19870512,cg11224582,cg10671668
chr7:12610689:12611137	chr7	12610689	12611137	449	5	0.00115175	0.00197747	0.0795961	0.0648016	SCIN	cg20728105,cg03604367,cg26566660,cg24785074,cg20580524
chr3:10149882:10149979	chr3	10149882	10149979	98	4	4.14871e-06	0.00198614	0.0997213	0.0729337	FANCD2OS	cg13047869,cg10729496,cg00166722,cg08888203
chr8:52321553:52322137	chr8	52321553	52322137	585	5	0.000745121	0.00226239	0.0959401	0.0682783	PXDNL	cg06534901,cg00269553,cg20073313,cg13372743,cg27057652
chr1:36042986:36043401	chr1	36042986	36043401	416	5	0.00207216	0.00228209	0.119226	0.0906766	PSMB2	cg07167423,cg18131141,cg24685006,cg22436429,cg24570841
chr6:74104354:74105065	chr6	74104354	74105065	712	7	0.00671251	0.00229549	0.12947	0.0834502	OOEP	cg06065891,cg03669949,cg16143502,cg08124399,cg14556503,cg15936068,cg25909892
chr6:32977138:32977580	chr6	32977138	32977580	443	5	0.0024825	0.00230431	0.110461	0.0698018	HLA-DOA	cg17214455,cg10397527,cg26168907,cg04809274,cg23794671
chr4:165878055:165878219	chr4	165878055	165878219	165	5	0.00321158	0.00232454	0.108813	0.101377	FAM218A	cg06481168,cg12861945,cg00393585,cg11630554,cg08992305
chr10:50649723:50650021	chr10	50649723	50650021	299	3	3.00236e-05	0.00232687	0.115448	0.0831106	NA	cg16484473,cg24002541,cg03466525
chr5:139076600:139076830	chr5	139076600	139076830	231	3	7.06979e-05	0.00255681	0.115264	0.0902094	NA	cg03635671,cg07564962,cg04600466
chr2:239140032:239140190	chr2	239140032	239140190	159	3	0.000103381	0.00258555	0.0966007	0.0890603	LOC643387	cg11904906,cg23497383,cg13530938
chr19:41111297:41112379	chr19	41111297	41112379	1083	4	0.000786002	0.00275001	-0.137965	-0.085475	LTBP4	cg02624855,cg07808231,cg13593448,cg19612309
chr8:145726136:145726283	chr8	145726136	145726283	148	2	2.20416e-06	0.00293157	-0.0978238	-0.0881705	GPT	cg00533182,cg10734164
chr16:56672525:56672640	chr16	56672525	56672640	116	3	8.69979e-05	0.00298332	0.130277	0.0838145	MT1A	cg18438944,cg19885203,cg02263813
chr3:169529716:169530867	chr3	169529716	169530867	1152	3	0.000108217	0.00318326	0.0921405	0.0695562	LRRC34	cg00832555,cg23707559,cg27467234
chr2:223164635:223165320	chr2	223164635	223165320	686	5	0.00334526	0.00322635	0.0644139	0.0604045	PAX3	cg10544031,cg16529477,cg18077971,cg10035294,cg02710571
chr15:69744684:69744850	chr15	69744684	69744850	167	3	0.000192882	0.00343847	0.110529	0.0811317	RPLP1	cg00469015,cg11437810,cg10716823
chr12:130821962:130822674	chr12	130821962	130822674	713	4	0.00115175	0.00348198	0.110576	0.0979841	PIWIL1	cg24229701,cg24838063,cg26677194,cg23887609
chr8:49427275:49428346	chr8	49427275	49428346	1072	5	0.00205064	0.00363045	-0.17918	-0.12223	NA	cg01827501,cg03635442,cg08681904,cg05475109,cg23130144
chr1:247274709:247275344	chr1	247274709	247275344	636	3	0.00103427	0.00378046	0.106985	0.0920729	C1orf229	cg03408556,cg11856822,cg23695504
chr7:153584038:153584748	chr7	153584038	153584748	711	4	0.00359959	0.00378437	0.0978567	0.0748508	DPP6	cg00064733,cg19274890,cg22620221,cg24011260
chr2:74347215:74347616	chr2	74347215	74347616	402	3	0.000213719	0.00408885	-0.133683	-0.0956835	NA	cg20011983,cg20260610,cg03400443
chr1:78956723:78957203	chr1	78956723	78957203	481	3	0.000670975	0.00427649	0.108468	0.0864504	PTGFR	cg08776080,cg03949391,cg24924936
chr17:37764118:37764503	chr17	37764118	37764503	386	4	8.67379e-05	0.00431801	-0.0610581	-0.0513125	NEUROD2	cg18482164,cg09393675,cg01293647,cg06865992
chr7:48494579:48494734	chr7	48494579	48494734	156	3	0.000581328	0.00437494	0.0995313	0.0830976	ABCA13	cg07045469,cg02497785,cg07703976
chr8:127568850:127569022	chr8	127568850	127569022	173	4	0.00230168	0.00455381	0.134064	0.107656	FAM84B	cg21390512,cg02925049,cg13636698,cg16566518
chr17:40935998:40936767	chr17	40935998	40936767	770	5	0.00715072	0.00471386	0.0680795	0.0562201	WNK4	cg03294458,cg18963509,cg05886546,cg16265599,cg16695758
chr17:46018731:46019184	chr17	46018731	46019184	454	3	0.00106384	0.00475874	0.0717951	0.0613915	PNPO	cg06823991,cg05274534,cg24140204
chr1:151810887:151811364	chr1	151810887	151811364	478	5	0.002271	0.00477292	0.082002	0.068888	LOC100132111	cg15015892,cg05021743,cg10781408,cg04296699,cg12749132
chr11:18433500:18434354	chr11	18433500	18434354	855	6	0.0163139	0.00483604	-0.111818	-0.087497	LDHC	cg07093428,cg19767548,cg14332815,cg05740244,cg07398106,cg07415359
chr16:62070086:62070184	chr16	62070086	62070184	99	3	0.000477344	0.00490292	0.0999748	0.0890322	CDH8	cg06831576,cg27120816,cg01718742
chr3:136537607:136537863	chr3	136537607	136537863	257	4	0.000477344	0.00496247	0.0637242	0.0555597	SLC35G2	cg10258419,cg13621410,cg15739717,cg22304507
chr6:28447087:28447115	chr6	28447087	28447115	29	3	0.000348234	0.00510851	0.0978139	0.0840362	NA	cg26968378,cg12584458,cg21903646
chr11:86382900:86383761	chr11	86382900	86383761	862	4	0.00101889	0.00511374	-0.102909	-0.0456168	ME3	cg09193479,cg02493602,cg15698545,cg14883291
chr7:99680278:99680451	chr7	99680278	99680451	174	4	0.00363972	0.00520078	0.0681834	0.0504891	ZNF3	cg15571730,cg00929606,cg08431693,cg02183638
chr10:43428910:43429459	chr10	43428910	43429459	550	3	0.00131778	0.00566957	0.0824792	0.0712396	NA	cg09272748,cg11986813,cg17053251
chr10:108924366:108924560	chr10	108924366	108924560	195	3	0.00205016	0.00569959	0.109923	0.0999047	SORCS1	cg24403845,cg03171723,cg24621437
chr19:5147855:5148409	chr19	5147855	5148409	555	4	0.0031181	0.00579023	-0.116869	-0.0755001	KDM4B	cg09934706,cg25401482,cg02842850,cg24827405
chr16:4588667:4588687	chr16	4588667	4588687	21	3	0.000765731	0.0063079	-0.0690037	-0.0646507	CDIP1	cg25074639,cg13731706,cg16468187
chr6:105584691:105585490	chr6	105584691	105585490	800	3	0.00106384	0.00647062	-0.0669105	-0.0178557	BVES-AS1	cg16260785,cg14314653,cg22485693
chr2:947515:947634	chr2	947515	947634	120	3	0.0024816	0.00647311	0.071721	0.0624849	SNTG2	cg23953176,cg20193363,cg11691429
chr4:118006747:118006808	chr4	118006747	118006808	62	3	0.002271	0.00647315	0.0889317	0.07899	TRAM1L1	cg24183909,cg07837556,cg05807991
chr5:1594715:1595048	chr5	1594715	1595048	334	3	0.00212046	0.00647473	0.228661	0.164131	SDHAP3	cg21931717,cg08422420,cg23189951
chr17:77924582:77924665	chr17	77924582	77924665	84	2	0.000107931	0.00647789	-0.0667066	-0.058865	TBC1D16	cg07618085,cg17295878
chr17:26903872:26904121	chr17	26903872	26904121	250	3	0.00223924	0.00648484	-0.0908056	-0.0732272	ALDOC	cg15835620,cg06367117,cg27183188
chr6:53214008:53214076	chr6	53214008	53214076	69	2	0.000232103	0.00657382	0.0588549	0.0528663	ELOVL5	cg00024396,cg01865606
chr11:460469:460914	chr11	460469	460914	446	5	0.0155715	0.00671265	-0.0861706	-0.0700605	PTDSS2	cg00554604,cg13973279,cg16197643,cg08043868,cg26889437
chr13:95359666:95360542	chr13	95359666	95360542	877	4	0.0035199	0.00674619	0.116455	0.0648477	NA	cg10067970,cg03637815,cg17194154,cg13231921
chr2:242844781:242844943	chr2	242844781	242844943	163	3	0.00242336	0.00731969	0.0693238	0.0657003	NA	cg05875302,cg11685162,cg21683659
chr11:8615675:8615871	chr11	8615675	8615871	197	4	0.00487389	0.00733137	0.0811494	0.0706927	STK33	cg20771178,cg03405315,cg15247111,cg02811074
chr20:47013687:47013841	chr20	47013687	47013841	155	3	0.00293938	0.00734565	0.08493	0.066366	NA	cg07019386,cg18598695,cg25181043
chr3:56207721:56207955	chr3	56207721	56207955	235	2	0.000230434	0.00755175	-0.076761	-0.0716789	ERC2	cg21012946,cg17288126
chr16:67700832:67700924	chr16	67700832	67700924	93	2	2.5748e-05	0.00756585	-0.0830389	-0.0605149	ENKD1	cg10578265,cg03980541
chr17:20799511:20799532	chr17	20799511	20799532	22	3	0.00268414	0.00761206	0.0841368	0.0658261	CCDC144NL	cg08288433,cg06809326,cg22570042
chr16:88947796:88947853	chr16	88947796	88947853	58	3	0.00424262	0.00775951	-0.0941834	-0.0851521	CBFA2T3	cg18735586,cg25614396,cg15527835
chr20:36148620:36148779	chr20	36148620	36148779	160	3	0.00439311	0.00788233	-0.069063	-0.0647262	NNAT	cg22551578,cg20783699,cg03615235
chr17:33759648:33760278	chr17	33759648	33760278	631	3	0.00516352	0.00842373	0.0892701	0.0730486	SLFN12	cg24470734,cg05174890,cg00492719
chr12:120740050:120740166	chr12	120740050	120740166	117	2	3.35277e-06	0.00849758	0.128465	0.108729	SIRT4	cg04118464,cg12851585
chr7:95225520:95225937	chr7	95225520	95225937	418	3	0.0049606	0.00859116	0.0641674	0.0602254	PDK4	cg22171829,cg07372602,cg18401301
chr7:87936190:87936385	chr7	87936190	87936385	196	2	8.38973e-05	0.00862087	0.0796523	0.0756149	STEAP4	cg12833207,cg25783579
chr11:118955126:118955271	chr11	118955126	118955271	146	2	0.000228032	0.00862838	0.129995	0.107957	HMBS	cg20080383,cg11348760
chr6:32026605:32026656	chr6	32026605	32026656	52	3	0.0049606	0.008637	0.0606479	0.0568335	TNXB	cg21951797,cg25596754,cg19071976
chr1:6265071:6265802	chr1	6265071	6265802	732	3	0.00119869	0.00882106	0.0806674	0.0596532	RNF207	cg21211271,cg19180828,cg03716999
chr6:28367279:28367571	chr6	28367279	28367571	293	3	0.00567024	0.00888966	0.156055	0.101858	ZSCAN12	cg25666433,cg02622316,cg25060829
chr2:23613273:23613280	chr2	23613273	23613280	8	2	0.000677495	0.00895714	0.0884077	0.0856798	KLHL29	cg10186196,cg20860188
chr4:9783192:9783206	chr4	9783192	9783206	15	4	0.0157765	0.00898878	0.113543	0.0755596	DRD5	cg26296488,cg23847712,cg03045635,cg04597433
chr13:51697181:51697247	chr13	51697181	51697247	67	2	0.00067896	0.00919595	0.0627008	0.0566208	C13orf42	cg20450401,cg00395009
chr1:77333122:77334070	chr1	77333122	77334070	949	4	0.00209096	0.00926673	0.117041	0.08156	ST6GALNAC5	cg16966815,cg13823136,cg23243867,cg18380175
chr12:7245030:7245054	chr12	7245030	7245054	25	2	0.000437586	0.00928443	-0.0759778	-0.0757197	C1R	cg08799922,cg22095709
chr5:72794079:72794086	chr5	72794079	72794086	8	2	0.00039192	0.00933124	-0.0567697	-0.0492017	BTF3	cg03541759,cg02354839
chr10:5566908:5567524	chr10	5566908	5567524	617	3	0.00172013	0.00935742	-0.0850309	-0.0765087	CALML3	cg24831879,cg20691436,cg17283169
chr5:38445522:38445916	chr5	38445522	38445916	395	4	0.00589905	0.0094842	0.0826957	0.0644771	EGFLAM	cg21201393,cg12128871,cg16559243,cg14677130
chr11:32008961:32009163	chr11	32008961	32009163	203	3	0.00363972	0.0095973	0.110408	0.0785436	RCN1	cg20019985,cg03730428,cg26595278
chr2:30454275:30454960	chr2	30454275	30454960	686	2	0.000232367	0.00962548	-0.11938	-0.0383335	LBH	cg02547025,cg05587288
chr4:106553472:106553849	chr4	106553472	106553849	378	3	0.00231467	0.00992265	-0.104993	-0.0938385	ARHGEF38	cg09255157,cg00598449,cg06555230
chr1:155828926:155829549	chr1	155828926	155829549	624	2	0.00207216	0.0106244	0.08935	0.0753081	SYT11	cg06440960,cg25446086
chr15:58357922:58358758	chr15	58357922	58358758	837	5	0.0145322	0.0106835	0.0856578	0.0697436	ALDH1A2	cg07721203,cg00173623,cg26538160,cg10490877,cg20878463
chr19:58095468:58095595	chr19	58095468	58095595	128	3	0.00719969	0.0107257	0.0860608	0.0672492	ZIK1	cg04342092,cg00800512,cg18579862
chr13:107568872:107569408	chr13	107568872	107569408	537	3	0.00746234	0.0107366	-0.096074	-0.0818242	NA	cg05124117,cg06859755,cg04314986
chr10:38069720:38069945	chr10	38069720	38069945	226	2	0.00148641	0.0108549	0.078423	0.0776576	ZNF248	cg00561194,cg01841312
chr2:230785050:230785180	chr2	230785050	230785180	131	3	0.00855398	0.0109364	-0.0713383	-0.0595475	FBXO36	cg12048425,cg05881455,cg20959174
chr14:38091470:38092080	chr14	38091470	38092080	611	4	0.0137729	0.0109402	0.0728855	0.0626501	NA	cg12200038,cg06765217,cg04193970,cg24169669
chr1:228361582:228362509	chr1	228361582	228362509	928	4	0.00984237	0.0110404	-0.153902	-0.0982599	IBA57	cg26131306,cg24846680,cg01200585,cg18277682
chr8:141046436:141046516	chr8	141046436	141046516	81	2	0.00166365	0.0111351	0.0535889	0.0480749	TRAPPC9	cg23990334,cg02642126
chr7:157918647:157919408	chr7	157918647	157919408	762	2	0.00380335	0.0114113	0.0792046	0.0735682	PTPRN2	cg00369443,cg14141549
chr10:97849927:97850047	chr10	97849927	97850047	121	2	0.00103444	0.0114432	-0.0830605	-0.0705407	ENTPD1-AS1	cg02346447,cg11563399
chr2:220299604:220299900	chr2	220299604	220299900	297	5	0.0276461	0.0115114	0.0792819	0.066997	SPEG	cg18984724,cg15634877,cg12213062,cg07921384,cg20174636
chr1:161008750:161008824	chr1	161008750	161008824	75	2	0.00104596	0.0117855	0.106253	0.0902121	F11R	cg27180868,cg13906823
chr2:235997791:235997894	chr2	235997791	235997894	104	2	0.00120489	0.011864	0.0869943	0.0852955	NA	cg24467821,cg00866811
chr1:66999038:66999588	chr1	66999038	66999588	551	3	0.00334492	0.0119192	0.0932894	0.0733586	SGIP1	cg17692242,cg17162576,cg27558095
chr7:54956202:54956274	chr7	54956202	54956274	73	3	0.0105663	0.0119304	0.0613103	0.0565847	NA	cg03276785,cg19259179,cg13208318
chr5:140552105:140552347	chr5	140552105	140552347	243	3	0.00600951	0.012063	0.0637685	0.0556625	PCDHB7	cg11809091,cg00202530,cg22190023
chr11:20180666:20180700	chr11	20180666	20180700	35	2	0.00166436	0.0121803	0.0741834	0.0676177	DBX1	cg13696942,cg21678461
chr3:33700962:33701209	chr3	33700962	33701209	248	4	0.00424262	0.0125193	-0.0662961	-0.0500791	CLASP2	cg21424270,cg12007634,cg06761398,cg00744866
chr22:39784769:39784982	chr22	39784769	39784982	214	3	0.0121129	0.0127229	0.137261	0.104205	TAB1	cg05872129,cg24399712,cg11247378
chr2:177001263:177001667	chr2	177001263	177001667	405	3	0.00600951	0.01276	0.0982473	0.078022	HOXD-AS2	cg21319323,cg24154951,cg20090731
chr14:70038505:70039262	chr14	70038505	70039262	758	3	0.00363972	0.0127795	0.0989102	0.0771687	CCDC177	cg23920953,cg07139509,cg04571965
chr19:17931932:17932341	chr19	17931932	17932341	410	3	0.00108008	0.0130046	0.0996483	0.0776617	INSL3	cg16705086,cg23268197,cg24292351
chr8:83353753:83353898	chr8	83353753	83353898	146	2	0.000584812	0.0131951	0.15862	0.117835	NA	cg25434864,cg12168112
chr1:237205384:237205705	chr1	237205384	237205705	322	4	0.000688382	0.0133788	0.124588	0.0888685	RYR2	cg22370295,cg18375860,cg21907743,cg17689182
chr12:54381013:54381798	chr12	54381013	54381798	786	2	0.000772872	0.0133789	0.097293	0.0771861	MIR196A2	cg20402783,cg16295056
chr6:35108882:35108939	chr6	35108882	35108939	58	3	0.0125051	0.0135371	0.120415	0.0920612	TCP11	cg11852643,cg21646955,cg13423262
chr13:95355508:95355869	chr13	95355508	95355869	362	3	0.0124924	0.0136661	-0.0653806	-0.0581527	NA	cg10918328,cg03520683,cg10907237
chr13:112978683:112978703	chr13	112978683	112978703	21	2	0.00242336	0.0139091	-0.110869	-0.107193	NA	cg20923605,cg19891452
chr3:196705629:196705744	chr3	196705629	196705744	116	3	0.00869467	0.0139553	0.0897103	0.083792	NA	cg18522231,cg21434132,cg12378132
chr2:47499521:47499716	chr2	47499521	47499716	196	2	0.00303606	0.0141416	0.105619	0.105181	NA	cg24539668,cg14803306
chr10:99798415:99798430	chr10	99798415	99798430	16	2	0.000765731	0.0143242	0.0735346	0.0691431	NA	cg15384383,cg15258447
chr16:56666323:56666334	chr16	56666323	56666334	12	2	0.00214568	0.0144588	0.175864	0.155553	MT1M	cg05581701,cg00916884
chr16:56659336:56659724	chr16	56659336	56659724	389	5	0.0440884	0.0144711	0.119568	0.106292	MT1E	cg15134649,cg00519002,cg06463589,cg05743734,cg20083730
chr6:29648225:29648604	chr6	29648225	29648604	380	7	0.046296	0.0148116	-0.132838	-0.0967477	ZFP57	cg11747594,cg15708526,cg04071440,cg07134666,cg16885113,cg11383134,cg03198009
chr19:863054:863136	chr19	863054	863136	83	2	0.00364612	0.0148577	0.0962688	0.0925861	CFD	cg19279342,cg02813298
chr21:35831871:35831958	chr21	35831871	35831958	88	3	0.0142037	0.0148714	0.128374	0.110818	KCNE1	cg23480619,cg14535332,cg08823027
chr1:150669581:150670196	chr1	150669581	150670196	616	2	0.00514937	0.0148888	-0.122615	-0.0831647	GOLPH3L	cg21204024,cg04414720
chr8:56757013:56757179	chr8	56757013	56757179	167	2	0.00315939	0.015135	0.112983	0.0924951	NA	cg11862779,cg05904213
chr4:104640662:104640833	chr4	104640662	104640833	172	2	0.00106887	0.0153582	0.153126	0.110351	TACR3	cg18538958,cg16461251
chr13:109147921:109148553	chr13	109147921	109148553	633	2	0.00372305	0.0153652	0.145069	0.10668	NA	cg03994318,cg14884793
chr10:134598316:134598359	chr10	134598316	134598359	44	3	0.00856319	0.0154496	0.0924841	0.0680356	NKX6-2	cg22794031,cg11174855,cg09998430
chr2:223169586:223169965	chr2	223169586	223169965	380	3	0.0146814	0.0154564	0.0961174	0.0693967	CCDC140	cg15825116,cg09486778,cg01841641
chr8:144895082:144895168	chr8	144895082	144895168	87	2	0.00215779	0.0154954	0.0750142	0.0622173	SCRIB	cg08005809,cg08573869
chr6:41207376:41207397	chr6	41207376	41207397	22	2	0.00373388	0.0155236	0.0805618	0.0782675	NA	cg06363485,cg10420854
chr3:42305063:42305186	chr3	42305063	42305186	124	2	0.00431932	0.0155398	0.0960604	0.0918568	CCK	cg21327694,cg19612450
chr6:26987966:26988201	chr6	26987966	26988201	236	3	0.0107938	0.0156001	0.0714522	0.0669877	LOC100270746	cg07220782,cg06781135,cg23532300
chr6:84140683:84140928	chr6	84140683	84140928	246	4	0.028837	0.0157556	-0.0488781	-0.0426308	ME1	cg10948359,cg27138281,cg02366534,cg05387146
chr8:143463227:143463667	chr8	143463227	143463667	441	3	0.0125051	0.0158822	-0.125188	-0.0899072	TSNARE1	cg00293626,cg09605693,cg11893698
chr15:45671016:45671028	chr15	45671016	45671028	13	3	0.0132043	0.0159004	0.0868245	0.0714307	GATM	cg24328539,cg05896902,cg04025675
chr15:57664490:57664704	chr15	57664490	57664704	215	2	0.00504563	0.0162762	-0.0791842	-0.0708433	CGNL1	cg10070864,cg19192981
chr17:59529486:59529623	chr17	59529486	59529623	138	3	0.0118388	0.0165544	0.0908319	0.0740817	TBX4	cg26199241,cg02081266,cg00528638
chr10:44162781:44163067	chr10	44162781	44163067	287	2	0.000817175	0.0165724	0.0583454	0.0563224	ZNF32-AS3	cg01083633,cg25888561
chr2:210074020:210074276	chr2	210074020	210074276	257	2	0.00399443	0.0168136	-0.131974	-0.112075	NA	cg20296298,cg09336323
chr3:125709126:125709740	chr3	125709126	125709740	615	4	0.0351277	0.0168171	0.179341	0.153148	NA	cg06494592,cg04553112,cg18479299,cg15145296
chr1:220959931:220960086	chr1	220959931	220960086	156	3	0.0220649	0.0168587	0.115954	0.0853783	MARC1	cg11245333,cg09767598,cg01219672
chr19:46181274:46181330	chr19	46181274	46181330	57	2	0.00461703	0.0168924	0.0835309	0.0821083	MIR642B	cg20434926,cg18735402
chr5:43515187:43515509	chr5	43515187	43515509	323	2	0.000830551	0.0170433	-0.229389	-0.0934647	C5orf34	cg21545926,cg21367516
chr1:95392372:95393138	chr1	95392372	95393138	767	3	0.0110424	0.0170928	0.0954663	0.0824501	LOC729970	cg25026898,cg18344652,cg26227186
chr12:109548872:109549041	chr12	109548872	109549041	170	2	0.00205016	0.0171827	-0.07524	-0.0587373	UNG	cg03421507,cg24460369
chr1:98511031:98511629	chr1	98511031	98511629	599	4	0.0314164	0.0172594	0.103112	0.0796856	MIR2682	cg00091285,cg09022943,cg04763554,cg04293733
chr11:67232269:67232511	chr11	67232269	67232511	243	3	0.0212543	0.0173393	-0.0848763	-0.0739095	TMEM134	cg15214183,cg19187831,cg03084949
chr12:54786311:54786325	chr12	54786311	54786325	15	2	0.00591607	0.017355	-0.0653133	-0.0612021	ZNF385A	cg20188831,cg27253782
chr7:5463372:5463375	chr7	5463372	5463375	4	2	0.002271	0.0173865	0.138465	0.0989564	TNRC18	cg21227048,cg19319735
chr10:133796164:133796559	chr10	133796164	133796559	396	3	0.0161132	0.0175296	-0.101186	-0.072354	BNIP3	cg02886408,cg13599131,cg27353308
chr19:2282161:2282439	chr19	2282161	2282439	279	2	0.00533485	0.0175988	0.0741098	0.0663871	PEAK3	cg00512280,cg22007861
chr11:73020459:73020562	chr11	73020459	73020562	104	2	0.00627374	0.0176518	0.131744	0.103506	ARHGEF17	cg03499808,cg23683674
chr3:49711089:49711973	chr3	49711089	49711973	885	2	0.00293484	0.0180409	0.0912039	0.0741202	APEH	cg10596006,cg16953475
chr5:52855566:52855988	chr5	52855566	52855988	423	2	0.00166365	0.0180496	-0.0575648	-0.0013502	NDUFS4	cg14773826,cg16427676
chr1:229568930:229569795	chr1	229568930	229569795	866	2	8.16805e-05	0.0181572	0.081036	0.0648959	ACTA1	cg16940506,cg08652487
chr14:76605056:76605088	chr14	76605056	76605088	33	2	0.00541655	0.0182811	0.105497	0.0747508	NA	cg22916722,cg02058267
chr6:30039132:30039435	chr6	30039132	30039435	304	3	0.0210039	0.0182955	0.058419	0.0544398	RNF39	cg23712018,cg00947782,cg12633154
chr16:85206442:85206653	chr16	85206442	85206653	212	2	0.00681982	0.0183133	-0.0721605	-0.0718608	NA	cg26688914,cg05955675
chr8:23563970:23564490	chr8	23563970	23564490	521	4	0.0370289	0.0185767	0.103676	0.0701777	NKX2-6	cg15854847,cg20892260,cg13324546,cg17875555
chr11:60414677:60414767	chr11	60414677	60414767	91	3	0.012862	0.0186645	0.101723	0.0819685	LINC00301	cg26383965,cg17588350,cg19431051
chr10:91295299:91295650	chr10	91295299	91295650	352	5	0.0239036	0.0187425	0.0929248	0.0539369	SLC16A12	cg09186006,cg12005098,cg11832210,cg18624900,cg22901008
chr5:149546335:149546366	chr5	149546335	149546366	32	3	0.0252943	0.0188314	-0.0482312	-0.0443198	CDX1	cg17512474,cg18424208,cg11117637
chr1:156399638:156399787	chr1	156399638	156399787	150	2	0.00431948	0.0190861	0.0604955	0.0510331	C1orf61	cg09754272,cg16120415
chr1:10757902:10757954	chr1	10757902	10757954	53	2	0.0072228	0.0190985	-0.121947	-0.0887903	CASZ1	cg23937582,cg02634861
chr4:66535403:66536155	chr4	66535403	66536155	753	2	0.00800856	0.0191825	0.0697377	0.0695398	EPHA5-AS1	cg12682684,cg03143681
chr21:38807423:38807712	chr21	38807423	38807712	290	2	0.00835942	0.0194015	0.0778663	0.07288	DYRK1A	cg21505925,cg19988492
chr1:201915817:201915999	chr1	201915817	201915999	183	3	0.015049	0.0194225	0.0701687	0.0557462	LMOD1	cg12263426,cg16966962,cg02970525
chr1:75590960:75591353	chr1	75590960	75591353	394	2	0.00431048	0.0194437	-0.102165	-0.094757	LHX8	cg01540595,cg00325531
chr1:66259081:66259084	chr1	66259081	66259084	4	2	0.00261149	0.0194872	0.105943	0.0921802	PDE4B	cg26963271,cg24637364
chr14:76734327:76734605	chr14	76734327	76734605	279	5	0.0406395	0.0195507	0.0884516	0.0644182	NA	cg05376465,cg07025785,cg13981132,cg26180080,cg18313317
chr1:47697948:47697965	chr1	47697948	47697965	18	2	0.00870167	0.0197447	0.10529	0.0875488	TAL1	cg25764899,cg04363624
chr16:410721:411352	chr16	410721	411352	632	2	3.00236e-05	0.0198668	-0.0975663	-0.0719005	NA	cg06038470,cg10295858
chr3:126945527:126946036	chr3	126945527	126946036	510	2	0.00379289	0.0200182	-0.132402	-0.0993369	NA	cg11735780,cg22243260
chr11:22688139:22688474	chr11	22688139	22688474	336	2	0.00126067	0.0200344	0.0965756	0.0758237	GAS2	cg18722881,cg13663300
chr1:151812421:151812435	chr1	151812421	151812435	15	2	0.00673215	0.0202098	-0.0668292	-0.063967	LOC100132111	cg08703872,cg24425838
chr12:69678000:69678096	chr12	69678000	69678096	97	2	0.00474258	0.0202908	0.0645012	0.0597691	NA	cg00968461,cg01749569
chr2:865075:865218	chr2	865075	865218	144	2	0.00103444	0.0202977	0.069007	0.0589367	LINC01115	cg16956133,cg25164929
chr3:37985209:37986017	chr3	37985209	37986017	809	2	0.00591607	0.0205897	0.0578612	0.0565333	CTDSPL	cg00585187,cg04431143
chr7:93204350:93204352	chr7	93204350	93204352	3	2	0.00918674	0.0206663	0.0737234	0.0710746	CALCR	cg07969984,cg12929755
chr1:159842863:159842899	chr1	159842863	159842899	37	2	0.00910295	0.0206775	-0.0959551	-0.08556	CFAP45	cg22162544,cg25506065
chr9:707166:707387	chr9	707166	707387	222	2	0.00949848	0.0207148	0.0737879	0.0702531	KANK1	cg14399863,cg13877502
chr10:132099553:132100019	chr10	132099553	132100019	467	2	0.0077943	0.0207845	-0.123455	-0.117163	NA	cg07040013,cg12765123
chr2:37899951:37899953	chr2	37899951	37899953	3	2	0.00441171	0.0209421	0.0936945	0.0784581	CDC42EP3	cg17863784,cg05469695
chr14:80678153:80678159	chr14	80678153	80678159	7	2	0.0102108	0.0211127	0.062342	0.0584682	DIO2	cg25713558,cg06429434
chr19:56879662:56880388	chr19	56879662	56880388	727	2	0.0102108	0.0211335	0.109772	0.0232017	ZSCAN5A	cg03146949,cg18471660
chr17:40838983:40839022	chr17	40838983	40839022	40	2	0.00921543	0.0211689	-0.0952361	-0.0923356	CNTNAP1	cg16308533,cg11629889
chr6:84418454:84419244	chr6	84418454	84419244	791	3	0.0375252	0.0212826	0.0779028	0.0739728	SNAP91	cg01965307,cg20631014,cg09227138
chr8:102092795:102092805	chr8	102092795	102092805	11	2	0.0072311	0.0213983	0.0479491	0.008232	NA	cg17398515,cg04600055
chr10:102822423:102822808	chr10	102822423	102822808	386	3	0.0293271	0.0215443	0.128027	0.0968606	KAZALD1	cg03168249,cg02616947,cg21663556
chr8:9009347:9009499	chr8	9009347	9009499	153	4	0.0105327	0.0215461	0.0819259	0.0659054	PPP1R3B	cg09774589,cg20438142,cg20749955,cg02269453
chr12:53184005:53184041	chr12	53184005	53184041	37	2	0.00993629	0.0216209	0.108277	0.0897026	KRT3	cg01492330,cg13885357
chr14:95795835:95795894	chr14	95795835	95795894	60	2	0.0104759	0.0216693	-0.0644432	-0.0642029	NA	cg23224441,cg06873587
chr6:164460975:164461074	chr6	164460975	164461074	100	2	0.0072311	0.0218468	0.11555	0.0992849	NA	cg02530175,cg19287610
chr11:15136150:15136505	chr11	15136150	15136505	356	2	0.0109481	0.022082	0.0916144	0.0808029	INSC	cg12828075,cg12170314
chr7:52341469:52342124	chr7	52341469	52342124	656	3	0.0220649	0.0222342	0.0563635	0.045661	NA	cg15078822,cg03689146,cg26617364
chr5:121465084:121465173	chr5	121465084	121465173	90	2	0.0102108	0.0222532	0.0572328	0.00300728	ZNF474	cg20155367,cg19083497
chr15:53075421:53075505	chr15	53075421	53075505	85	2	0.0103869	0.0225057	0.0725467	0.0666529	ONECUT1	cg22711676,cg00074145
chr20:21681966:21682505	chr20	21681966	21682505	540	2	0.0117108	0.0226581	0.0765817	0.0759414	PAX1	cg02178763,cg08736638
chr17:77997760:77997997	chr17	77997760	77997997	238	2	0.0121459	0.022726	-0.0779677	-0.0692699	TBC1D16	cg24805759,cg21048763
chr19:23941207:23941575	chr19	23941207	23941575	369	2	0.000107411	0.0228412	-0.063489	-0.0515303	RPSAP58	cg02478247,cg07460376
chr12:128850557:128850630	chr12	128850557	128850630	74	2	0.012301	0.0233651	-0.0772085	-0.069865	TMEM132C	cg23347429,cg02543772
chr15:37395084:37395171	chr15	37395084	37395171	88	2	0.0112853	0.023366	0.0879683	0.0784607	MEIS2	cg07077665,cg16523643
chr16:230341:230343	chr16	230341	230343	3	2	0.0132227	0.0234941	0.0961367	0.0878742	HBQ1	cg07703401,cg02401454
chr8:101118501:101118525	chr8	101118501	101118525	25	2	0.0121251	0.0236359	0.0804381	0.0755187	RGS22	cg05162545,cg24848035
chr17:40913055:40913058	chr17	40913055	40913058	4	2	0.00402382	0.023638	-0.0531654	-0.0494719	RAMP2	cg01101510,cg05275406
chr1:209405050:209405064	chr1	209405050	209405064	15	2	0.0121448	0.0237334	0.0899829	0.0815251	NA	cg11379081,cg00563824
chr9:100617710:100618115	chr9	100617710	100618115	406	3	0.0336455	0.0238253	0.0766872	0.068922	FOXE1	cg13696609,cg21174841,cg01916276
chr7:50132764:50132903	chr7	50132764	50132903	140	2	0.00809998	0.0239576	0.099172	0.0832561	ZPBP	cg07750378,cg24828620
chr1:99470550:99470560	chr1	99470550	99470560	11	2	0.0132216	0.0243911	0.113083	0.0963061	PLPPR5	cg03120289,cg10159215
chr19:13318873:13319523	chr19	13318873	13319523	651	2	0.00192551	0.0246269	0.104868	0.079468	CACNA1A	cg15639581,cg24891846
chr4:3825672:3825845	chr4	3825672	3825845	174	2	0.0126306	0.0246309	-0.0768113	-0.0738807	NA	cg12937133,cg05376754
chr1:144931367:144931754	chr1	144931367	144931754	388	2	0.0125636	0.0248423	-0.0646826	-0.0598702	PDE4DIP	cg01215495,cg04804820
chr7:155150793:155151427	chr7	155150793	155151427	635	2	0.0121337	0.0250604	0.0969123	0.0802138	NA	cg06963709,cg14927855
chr15:60942549:60942667	chr15	60942549	60942667	119	2	0.00870167	0.0251207	-0.0637343	-0.0555259	RORA	cg01437142,cg21241560
chr1:169429525:169429698	chr1	169429525	169429698	174	3	0.0337385	0.0252032	0.0754423	0.0636047	CCDC181	cg01490904,cg16136262,cg25464921
chr20:591083:591151	chr20	591083	591151	69	3	0.0241112	0.0252261	0.087348	0.0760908	TCF15	cg25984671,cg12807794,cg02760031
chr8:11059241:11059303	chr8	11059241	11059303	63	2	0.0149085	0.0253065	-0.053384	-0.0481508	XKR6	cg14530233,cg27025752
chr20:1757237:1757570	chr20	1757237	1757570	334	2	0.01288	0.0255669	-0.0993056	-0.0768742	LOC100289473	cg08627981,cg03299990
chr1:1935289:1935309	chr1	1935289	1935309	21	2	0.0148382	0.0255836	0.0736033	0.0733181	CFAP74	cg26067203,cg05551595
chr2:118616237:118616576	chr2	118616237	118616576	340	3	0.0244883	0.0258185	0.078185	0.0695764	NA	cg03288922,cg22762992,cg24213669
chr5:140562738:140562819	chr5	140562738	140562819	82	2	0.0158849	0.0258931	0.0604502	0.0516679	PCDHB16	cg21081817,cg04836851
chr2:202047246:202048100	chr2	202047246	202048100	855	2	0.0164475	0.0264649	0.106391	0.0811856	CASP10	cg04781494,cg12105450
chr3:124860616:124860871	chr3	124860616	124860871	256	3	0.0404891	0.0265137	0.0682326	0.0535383	SLC12A8	cg12788878,cg26107890,cg26125625
chr8:1949342:1950112	chr8	1949342	1950112	771	2	0.0149778	0.0266234	0.166933	0.127827	KBTBD11	cg25021970,cg21698185
chr1:115642020:115642215	chr1	115642020	115642215	196	4	0.0455712	0.026755	0.0706295	0.0532539	NA	cg17398261,cg23768449,cg11857093,cg24780648
chr11:133938757:133939627	chr11	133938757	133939627	871	2	0.0212404	0.0267848	-0.0696287	-0.0673536	JAM3	cg24140030,cg04913265
chr11:94307552:94307971	chr11	94307552	94307971	420	2	0.017786	0.026841	0.0811004	0.0730177	PIWIL4	cg25935979,cg16436762
chr7:79083445:79083447	chr7	79083445	79083447	3	2	0.0130808	0.0269514	0.106895	0.0872572	MAGI2	cg04652097,cg08641579
chr4:122721892:122721982	chr4	122721892	122721982	91	2	0.00906002	0.0269724	0.0750904	0.0669787	EXOSC9	cg05635388,cg06713675
chr1:156863360:156863460	chr1	156863360	156863460	101	2	0.0174818	0.0270281	0.0812997	0.0725859	PEAR1	cg11594940,cg09785555
chr5:146864669:146864694	chr5	146864669	146864694	26	2	0.0146437	0.02708	0.0959473	0.0715872	DPYSL3	cg12807764,cg03234075
chr16:46603015:46603021	chr16	46603015	46603021	7	2	0.0173855	0.0277061	0.0586538	0.0510895	ANKRD26P1	cg03293206,cg26507637
chr5:74907694:74908125	chr5	74907694	74908125	432	2	0.0181042	0.0278801	0.104586	0.0823302	ANKDD1B	cg07671805,cg02573091
chr4:5710319:5710372	chr4	5710319	5710372	54	3	0.0423352	0.0281338	0.105674	0.0878716	EVC2	cg14654886,cg27434509,cg17255450
chr5:133304316:133304566	chr5	133304316	133304566	251	2	0.0149089	0.0282617	-0.0670924	-0.0565319	C5orf15	cg03348573,cg12145866
chr16:2334256:2334596	chr16	2334256	2334596	341	3	0.0385149	0.0286348	-0.0903384	-0.0552386	ABCA3	cg09681286,cg19754709,cg09954729
chr7:96650192:96650668	chr7	96650192	96650668	477	3	0.0425545	0.0291242	0.0805142	0.069009	DLX5	cg08835113,cg00400832,cg20377305
chr1:89457462:89457642	chr1	89457462	89457642	181	2	0.0213181	0.029191	0.063571	0.0625898	KYAT3	cg21695830,cg10631373
chr9:101471602:101471607	chr9	101471602	101471607	6	2	0.0204549	0.0292526	0.0975043	0.0933792	GABBR2	cg11509404,cg02891646
chr5:1342170:1342172	chr5	1342170	1342172	3	2	0.0213181	0.0292684	-0.0606961	-0.0605349	CLPTM1L	cg13325231,cg07493874
chr7:158533877:158533927	chr7	158533877	158533927	51	2	0.0219986	0.0297877	-0.0884909	-0.0705368	ESYT2	cg05212892,cg20533982
chr20:45141911:45142576	chr20	45141911	45142576	666	2	0.0227221	0.0302157	0.0642053	0.0566853	ZNF334	cg10705541,cg19234014
chr2:236443857:236444284	chr2	236443857	236444284	428	3	0.0351905	0.0303018	-0.106602	-0.0764717	AGAP1	cg00059854,cg25161429,cg17945789
chr8:6518132:6518284	chr8	6518132	6518284	153	2	0.0228695	0.0303044	0.05751	0.0569736	NA	cg00478401,cg25569760
chr16:29086263:29086273	chr16	29086263	29086273	11	2	0.0227845	0.0303951	0.083229	0.0744779	RRN3P2	cg07913923,cg08121165
chr5:43008819:43009543	chr5	43008819	43009543	725	2	0.0135912	0.0306115	0.0675596	0.0595892	NA	cg17391087,cg24478283
chr3:15482242:15482253	chr3	15482242	15482253	12	2	0.00609576	0.0306305	0.100098	0.0856376	EAF1	cg06994882,cg14164230
chr7:766100:766104	chr7	766100	766104	5	2	0.016877	0.0306788	-0.090111	-0.0877515	DNAAF5	cg11064039,cg06242242
chr10:135051313:135051351	chr10	135051313	135051351	39	2	0.0216724	0.0310135	0.0514849	0.0475742	VENTX	cg04347264,cg12554483
chr16:3243426:3243552	chr16	3243426	3243552	127	2	0.0239036	0.0310298	0.0804614	0.0772947	NA	cg05595088,cg05036635
chr2:139537824:139537843	chr2	139537824	139537843	20	3	0.0455712	0.0310446	0.0817838	0.0738027	NXPH2	cg18150439,cg14923640,cg20331795
chr1:14027521:14027581	chr1	14027521	14027581	61	2	0.0215522	0.0311417	0.0644291	0.0607633	PRDM2	cg24550112,cg26608693
chr18:67068268:67069208	chr18	67068268	67069208	941	3	0.0387854	0.0314527	0.0972889	0.0786829	DOK6	cg23217126,cg15916399,cg24903540
chr6:31409409:31409706	chr6	31409409	31409706	298	4	0.0049606	0.0316515	-0.0665649	-0.054158	NA	cg09153092,cg18062706,cg01290934,cg18086664
chr7:20826188:20826345	chr7	20826188	20826345	158	2	0.00665691	0.0317007	0.0805891	0.0796044	SP8	cg24881205,cg07148296
chr6:6901051:6901086	chr6	6901051	6901086	36	2	0.0239033	0.0319031	0.0666502	0.059822	NA	cg00267708,cg04599589
chr7:6616423:6616677	chr7	6616423	6616677	255	2	0.00167934	0.0320231	-0.112579	-0.0785471	ZDHHC4	cg19149522,cg19707454
chr7:78400557:78400568	chr7	78400557	78400568	12	2	0.0166582	0.0320631	0.109821	0.0967641	MAGI2	cg16483693,cg04379508
chr15:74658166:74658553	chr15	74658166	74658553	388	3	0.0336559	0.0321199	0.0793072	0.057468	CYP11A1	cg09490603,cg02916102,cg14855334
chr8:41655673:41655826	chr8	41655673	41655826	154	3	0.0363344	0.0322335	0.0844279	0.0593993	ANK1	cg14904662,cg27498387,cg25154801
chr13:109317791:109318058	chr13	109317791	109318058	268	2	0.0220649	0.0323043	0.050562	0.0500172	MYO16	cg22498816,cg13820738
chr3:170303190:170303721	chr3	170303190	170303721	532	3	0.0188298	0.032678	0.0978942	0.0662956	SLC7A14	cg21154627,cg14051544,cg21884231
chr1:50882006:50882446	chr1	50882006	50882446	441	3	0.0301003	0.032951	-0.0660174	-0.0594061	NA	cg02340083,cg00009292,cg18122419
chr6:33048809:33048875	chr6	33048809	33048875	67	2	0.0272196	0.0330654	-0.0759068	-0.0736186	HLA-DPA1	cg00570906,cg02197634
chr6:75953853:75954053	chr6	75953853	75954053	201	2	0.00898199	0.0330976	0.124489	0.102956	COX7A2	cg06809298,cg25716013
chr13:36992177:36992212	chr13	36992177	36992212	36	2	0.0272772	0.0330985	0.0732689	0.0731051	NA	cg07879351,cg00701253
chr11:74178784:74178795	chr11	74178784	74178795	12	2	0.0272384	0.0332039	0.0607178	0.0599234	KCNE3	cg17718679,cg11775521
chr4:57975959:57975965	chr4	57975959	57975965	7	2	0.0284472	0.0338312	0.098837	0.0891476	IGFBP7-AS1	cg24241363,cg26985963
chr7:117119611:117119637	chr7	117119611	117119637	27	2	0.0296131	0.0344568	0.0611554	0.0556705	CFTR	cg17616554,cg09626894
chr12:50616162:50616434	chr12	50616162	50616434	273	3	0.0421296	0.0345353	0.0560375	0.0527638	LIMA1	cg08247202,cg11635421,cg01577165
chr8:139509073:139509075	chr8	139509073	139509075	3	2	0.0306364	0.0351771	0.080707	0.068009	FAM135B	cg06383163,cg10237903
chr3:72149514:72149974	chr3	72149514	72149974	461	2	0.0249561	0.0352429	0.0640359	0.0536983	NA	cg15135047,cg16905100
chr5:140226838:140226860	chr5	140226838	140226860	23	2	0.0308684	0.0354646	0.0700047	0.0681957	PCDHA9	cg04053063,cg11488168
chr13:52769289:52769875	chr13	52769289	52769875	587	2	0.0072311	0.0355162	-0.0604922	-0.057175	MRPS31P5	cg19049152,cg06259025
chr19:11529856:11530025	chr19	11529856	11530025	170	2	0.0223146	0.035816	0.0902039	0.0861138	RGL3	cg02433671,cg08000684
chr6:28778124:28778226	chr6	28778124	28778226	103	2	0.0315838	0.0358976	0.081099	0.074412	NA	cg14216285,cg09797577
chr1:160991156:160991173	chr1	160991156	160991173	18	2	0.0125051	0.0360474	-0.11013	-0.0806965	F11R	cg04981885,cg25548811
chr8:50821904:50822476	chr8	50821904	50822476	573	2	0.0227845	0.0366206	-0.0687586	-0.0107016	SNTG1	cg22471128,cg10767350
chr12:133065808:133065941	chr12	133065808	133065941	134	3	0.0375252	0.0367059	0.0455685	0.043162	FBRSL1	cg23681339,cg25694349,cg24800655
chr15:35047023:35047203	chr15	35047023	35047203	181	3	0.0351871	0.0369529	0.10434	0.0751805	GJD2	cg08095196,cg22740700,cg16729415
chr9:79634539:79634544	chr9	79634539	79634544	6	2	0.0252943	0.0370012	0.0604526	0.0551895	FOXB2	cg20549165,cg13369611
chr8:1650035:1650309	chr8	1650035	1650309	275	2	0.018827	0.0371326	0.06607	0.0601629	DLGAP2	cg11192059,cg02690013
chr16:88709651:88709927	chr16	88709651	88709927	277	2	0.0311522	0.0372324	-0.0983483	-0.088653	CYBA	cg05378609,cg06593910
chr1:223316272:223316757	chr1	223316272	223316757	486	3	0.00609576	0.0373419	0.0806694	0.0453947	TLR5	cg12275981,cg17599809,cg07538512
chr11:82443592:82443614	chr11	82443592	82443614	23	2	0.0342613	0.0374698	0.0788683	0.0721106	FAM181B	cg19320476,cg02973171
chr4:111540657:111540992	chr4	111540657	111540992	336	2	0.021154	0.0376701	-0.108247	-0.0773964	PITX2	cg10055501,cg03144922
chr19:2046303:2046738	chr19	2046303	2046738	436	2	0.0326419	0.0378424	-0.086513	-0.0684029	MKNK2	cg22811668,cg26723446
chr10:118976677:118976795	chr10	118976677	118976795	119	2	0.0302433	0.0380244	-0.0586573	-0.0528486	NA	cg27455890,cg26724375
chr3:38080629:38080642	chr3	38080629	38080642	14	2	0.0351277	0.0380392	0.058784	0.0574405	DLEC1	cg11542528,cg23881725
chr5:23507469:23507656	chr5	23507469	23507656	188	2	0.0347671	0.0380876	0.0687498	0.0624604	PRDM9	cg02444433,cg01667892
chr15:78010108:78010420	chr15	78010108	78010420	313	2	0.0351871	0.0380891	0.0471292	0.044492	NA	cg11339488,cg16326821
chr20:61051548:61051585	chr20	61051548	61051585	38	2	0.0350388	0.0382579	0.0852182	0.0815957	GATA5	cg02146001,cg09339194
chr22:50615718:50616150	chr22	50615718	50616150	433	2	0.0301003	0.0385798	0.0830923	0.06984	PANX2	cg16926050,cg06357843
chr10:102905737:102906171	chr10	102905737	102906171	435	3	0.0423352	0.0389634	0.113756	0.067555	NA	cg00961866,cg26701408,cg19455840
chr6:3232025:3232246	chr6	3232025	3232246	222	2	0.0264714	0.0390484	0.0544463	0.0531084	TUBB2B	cg00517532,cg15012484
chr5:100067784:100067799	chr5	100067784	100067799	16	2	0.0296131	0.0390985	0.0477415	0.0408422	NA	cg17170684,cg03215909
chr10:118922493:118922887	chr10	118922493	118922887	395	2	0.0216724	0.0393184	0.0875363	0.0177	NA	cg24234899,cg06746118
chr13:41834180:41834192	chr13	41834180	41834192	13	2	0.0369553	0.0394163	0.0528054	0.046733	MTRF1	cg08714331,cg05850012
chr1:109203610:109203680	chr1	109203610	109203680	71	2	0.0349619	0.0397851	0.0702559	0.0661613	HENMT1	cg08460435,cg21953332
chr6:126277357:126277710	chr6	126277357	126277710	354	2	0.0383244	0.0400714	-0.0560448	-0.0556339	HINT3	cg24789940,cg15339810
chr3:179164325:179164455	chr3	179164325	179164455	131	2	0.0322276	0.0401951	-0.0422778	-0.0400953	GNB4	cg27517647,cg04119116
chr5:3326343:3326444	chr5	3326343	3326444	102	2	0.0369067	0.0402403	-0.0757814	-0.0698215	NA	cg17496661,cg14100362
chr11:55417749:55418295	chr11	55417749	55418295	547	2	0.0267228	0.0403177	-0.0754796	-0.011467	OR4S2	cg13746184,cg09493985
chr15:69324108:69324156	chr15	69324108	69324156	49	2	0.0358648	0.040769	-0.0714719	-0.0676078	NOX5	cg17073392,cg09453870
chr1:15655783:15656086	chr1	15655783	15656086	304	2	0.0341575	0.0407873	0.0666147	0.0614563	FHAD1	cg01001187,cg07312051
chr16:3221328:3221355	chr16	3221328	3221355	28	2	0.0339494	0.0412124	0.0635536	0.0628331	NA	cg07891531,cg13899478
chr17:55952063:55952217	chr17	55952063	55952217	155	2	0.0342401	0.0413857	0.0772587	0.0706866	CUEDC1	cg07665510,cg08110785
chr1:3276507:3276687	chr1	3276507	3276687	181	2	0.0410435	0.0414499	-0.0512932	-0.0500109	PRDM16	cg06911744,cg07479843
chr2:96054917:96055060	chr2	96054917	96055060	144	2	0.03748	0.0418746	0.0830037	0.0728543	NA	cg01381109,cg13400203
chr12:131260791:131261238	chr12	131260791	131261238	448	2	0.0383244	0.0421525	0.0886875	0.0174783	NA	cg21470120,cg21809205
chr18:18822637:18822927	chr18	18822637	18822927	291	2	0.03748	0.0422759	0.146154	0.107103	GREB1L	cg03735496,cg12473406
chr2:115919785:115919829	chr2	115919785	115919829	45	2	0.0351871	0.0422826	0.0911526	0.0808577	DPP10-AS1	cg04075191,cg01718116
chr20:61659980:61660250	chr20	61659980	61660250	271	2	0.0212543	0.042297	0.0597181	0.0452542	LINC01749	cg08045932,cg03213289
chr11:85566340:85566353	chr11	85566340	85566353	14	2	0.0425545	0.0423442	0.0695566	0.0631144	CCDC83	cg14728969,cg20064269
chr16:55513415:55513997	chr16	55513415	55513997	583	2	0.0326866	0.0424826	-0.0812346	-0.0632693	MMP2	cg00087906,cg06244627
chr11:70557445:70557464	chr11	70557445	70557464	20	2	0.0338669	0.042587	-0.0842994	-0.0790132	SHANK2	cg16516712,cg23055735
chr4:109093158:109093243	chr4	109093158	109093243	86	3	0.0488093	0.0426366	0.0753935	0.0562301	LEF1-AS1	cg17604223,cg03946923,cg03065467
chr14:105952613:105953166	chr14	105952613	105953166	554	2	0.00746234	0.0426371	0.05271	0.0516616	CRIP1	cg01336388,cg12974120
chr4:184922382:184922433	chr4	184922382	184922433	52	3	0.0496049	0.0427022	0.055026	0.0452676	STOX2	cg07596819,cg24802835,cg08715725
chr1:214360619:214360753	chr1	214360619	214360753	135	2	0.0395233	0.0430464	0.0927596	0.0787915	NA	cg18276638,cg27047243
chr11:34608041:34608061	chr11	34608041	34608061	21	2	0.0315706	0.0430956	0.0709396	0.00985164	NA	cg16935203,cg22314759
chr6:4282172:4282302	chr6	4282172	4282302	131	2	0.033684	0.0436378	-0.0442969	-0.0433376	NA	cg21640187,cg10120572
chr7:14942813:14942815	chr7	14942813	14942815	3	2	0.0487299	0.0444149	-0.0808836	-0.0713959	DGKB	cg27458372,cg05024627
chr1:220101725:220102043	chr1	220101725	220102043	319	2	0.0413972	0.0444344	0.0802344	0.0665196	SLC30A10	cg24396691,cg25841634
chr11:65198023:65198137	chr11	65198023	65198137	115	2	0.00910295	0.0444729	-0.0701286	-0.052212	NEAT1	cg20379593,cg09783493
chr2:73147814:73148052	chr2	73147814	73148052	239	2	0.0209011	0.0449323	0.0980331	0.0703231	EMX1	cg16928066,cg00866399
chr2:234601954:234602174	chr2	234601954	234602174	221	2	0.0458531	0.0449823	-0.0805325	-0.0740676	UGT1A6	cg23874600,cg04646928
chr8:62645971:62646214	chr8	62645971	62646214	244	2	0.00671251	0.0450155	0.0879762	0.0730176	NA	cg16322188,cg09092280
chr1:209848845:209848864	chr1	209848845	209848864	20	2	0.0490342	0.0451293	0.104845	0.0999727	G0S2	cg13460643,cg08185241
chr2:43903842:43904011	chr2	43903842	43904011	170	3	0.0437846	0.0452964	0.0563352	0.0550552	C1GALT1C1L	cg20563666,cg14454477,cg08726338
chr19:2051248:2051260	chr19	2051248	2051260	13	2	0.0396743	0.0455638	-0.0641058	-0.0486669	MKNK2	cg21684053,cg17068236
chr6:33245181:33245893	chr6	33245181	33245893	713	2	3.89318e-06	0.0456886	0.206587	0.0932406	B3GALT4	cg15543281,cg06362282
chr6:30684773:30684931	chr6	30684773	30684931	159	2	0.025921	0.045959	-0.0407583	-0.00597298	MDC1	cg03844211,cg10277195
chr18:76739026:76739409	chr18	76739026	76739409	384	2	0.0347808	0.0459696	0.0968036	0.0916827	SALL3	cg13247541,cg05080154
chr7:96655889:96655981	chr7	96655889	96655981	93	2	0.0417843	0.0461858	0.0835028	0.0783101	DLX5	cg25076459,cg19451167
chr8:144512759:144512773	chr8	144512759	144512773	15	2	0.0460425	0.0463339	0.0618987	0.0611275	MAFA	cg21638161,cg04905434
chr20:32856846:32856898	chr20	32856846	32856898	53	2	0.0477803	0.0467033	0.0623967	0.0568133	ASIP	cg16440058,cg05267394
chr7:4801923:4802351	chr7	4801923	4802351	429	3	0.026496	0.0470895	-0.0551211	-0.0530349	FOXK1	cg13320898,cg04432660,cg21845794
chr5:40841579:40841590	chr5	40841579	40841590	12	2	0.037397	0.0476789	0.0554751	0.0506157	CARD6	cg16250754,cg05981038
chr10:31609896:31610399	chr10	31609896	31610399	504	2	0.0272772	0.047701	-0.0625067	-0.0058201	ZEB1	cg18465286,cg06422108
chr19:45574917:45575023	chr19	45574917	45575023	107	2	0.0139658	0.0481448	-0.0870611	-0.0739217	ZNF296	cg26008272,cg15732530
chr1:27189985:27190088	chr1	27189985	27190088	104	2	0.0416615	0.0481505	-0.0858711	-0.0804208	SFN	cg07786675,cg13374701
chr4:1303491:1303499	chr4	1303491	1303499	9	2	0.0134137	0.0487987	0.0763488	0.0610246	MAEA	cg00689492,cg04806107
chr17:8926755:8926794	chr17	8926755	8926794	40	2	0.0480231	0.0489774	0.0744197	0.0716495	NTN1	cg19711783,cg22937649
chr6:168533507:168533631	chr6	168533507	168533631	125	2	0.0338122	0.050126	-0.0990176	-0.0832986	NA	cg20992785,cg17172308
chr1:63715396:63715627	chr1	63715396	63715627	232	2	0.0440884	0.050536	-0.0473084	-0.0423105	LINC00466	cg26009260,cg00990927
chr2:31806042:31806551	chr2	31806042	31806551	510	2	0.00184947	0.0507645	0.101803	0.0704243	SRD5A2	cg18529845,cg11765362
chr6:27706275:27706340	chr6	27706275	27706340	66	2	0.0389875	0.0509729	0.0702292	0.0681675	NA	cg09508730,cg04612667
chr17:79027117:79027207	chr17	79027117	79027207	91	2	0.0471611	0.0515366	-0.0662352	-0.0649375	BAIAP2	cg22300320,cg08155116
chr10:105212236:105212249	chr10	105212236	105212249	14	2	0.0216724	0.0518003	0.120934	0.0801851	CALHM2	cg14159304,cg09541379
chr8:15094380:15094487	chr8	15094380	15094487	108	2	0.0484708	0.0537559	0.0552607	0.053549	SGCZ	cg26925231,cg02830545
chr19:41115578:41115759	chr19	41115578	41115759	182	2	0.0603693	0.0545336	-0.0863938	-0.0827999	LTBP4	cg23088184,cg25233685
chr13:112023166:112023700	chr13	112023166	112023700	535	2	0.0072311	0.055727	0.0556886	0.0140348	NA	cg12472473,cg18099734
chr12:54322262:54322396	chr12	54322262	54322396	135	2	0.0257533	0.0572852	0.0630919	0.0428818	NA	cg03313705,cg09246829
chr2:37423428:37423632	chr2	37423428	37423632	205	2	0.03748	0.0574781	-0.0994724	-0.0204719	CEBPZOS	cg01598371,cg20901245
chr20:13976093:13976117	chr20	13976093	13976117	25	2	0.0430035	0.0581055	0.0677019	0.0633529	MACROD2	cg04624110,cg25557432
chr6:27570490:27570548	chr6	27570490	27570548	59	2	0.0442745	0.0598033	0.0661562	0.063797	NA	cg09057517,cg06168204
chr12:41086274:41086277	chr12	41086274	41086277	4	2	0.047728	0.0600552	-0.0653974	-0.0575459	CNTN1	cg02622052,cg23500059
chr1:153643632:153643678	chr1	153643632	153643678	47	2	0.0190539	0.064678	-0.0673706	-0.0110481	ILF2	cg13209085,cg26037239
chr3:12595473:12595852	chr3	12595473	12595852	380	3	0.0336805	0.0664571	0.0738185	0.0575691	MKRN2	cg24847846,cg05467012,cg07775309
chr1:46632581:46632871	chr1	46632581	46632871	291	2	0.00435872	0.0711035	0.101445	0.074959	PIK3R3	cg14796305,cg14709691
chr8:69243288:69243293	chr8	69243288	69243293	6	2	0.0440884	0.0756805	0.0833674	0.059759	C8orf34	cg06125462,cg19469068
chr11:110583036:110583377	chr11	110583036	110583377	342	2	0.00692637	0.0863247	-0.0542784	-0.0395655	ARHGAP20	cg03813168,cg26578621
chr2:175206075:175206388	chr2	175206075	175206388	314	2	0.0139373	0.0928285	0.0675518	0.0511589	NA	cg17160437,cg01381636
